# Supplementary material for: The Role of SOCS3 in Regulating Meat Quality in Jinhua Pigs
Source: Int J Mol Sci. 2023 Jun 24;24(13):10593. doi: 10.3390/ijms241310593 (PMC10341949; doi:10.3390/ijms241310593)
Supplement: Supplementary file 1 [file ijms-24-10593-s001.zip]

Archive with 1 entries (1 files):
- ijms-2440788-supplementary.xlsx
