# Supplementary material for: The Role of SOCS3 in Regulating Meat Quality in Jinhua Pigs
Source: Int J Mol Sci. 2023 Jun 24;24(13):10593. doi: 10.3390/ijms241310593 (PMC10341949; doi:10.3390/ijms241310593)
Supplement: Supplementary file 1 [file ijms-24-10593-s001.zip › ijms-2440788-supplementary.xlsx]

## Sheet: Table S1
Table S1. The genes selected by FST method
Gene stable ID	Gene name	Chromosome	Gene start	Gene end
ENSSSCG00000004022	RPS6KA2	1	2203606	2522599
ENSSSCG00000004052	FNDC1	1	8007321	8081817
ENSSSCG00000004087	CCDC170	1	14657359	14751051
ENSSSCG00000004434	FRK	1	81605700	81714250
ENSSSCG00000004460	IBTK	1	83973582	84070554
ENSSSCG00000004469	LCA5	1	86597283	86685068
ENSSSCG00000004620	MYO5A	1	119165942	119394725
ENSSSCG00000004666	SQOR	1	126076161	126137062
ENSSSCG00000004961	ITGA11	1	166186613	166310800
ENSSSCG00000005110	SYNE2	1	193911965	194264354
ENSSSCG00000005180	BNC2	1	205925091	206372121
ENSSSCG00000005366	NCBP1	1	239492721	239535825
ENSSSCG00000005380	COL15A1	1	240709086	240829185
ENSSSCG00000005449	PTPN3	1	250418133	250540480
ENSSSCG00000005484	ZNF618	1	254477872	254672964
ENSSSCG00000005487	COL27A1	1	254770093	254923823
ENSSSCG00000005488		1	254939149	254943063
ENSSSCG00000005490	WHRN	1	255009771	255095222
ENSSSCG00000005502	ASTN2	1	256825486	257740977
ENSSSCG00000005689	FNBP1	1	270042369	270180188
ENSSSCG00000005785	PCSK6	1	145508534	145695666
ENSSSCG00000020987	WDR31	1	253945953	253966692
ENSSSCG00000024341	USP20	1	269995520	270086780
ENSSSCG00000026346	UBE3D	1	83140635	83295785
ENSSSCG00000027558	GABBR2	1	240107466	240496101
ENSSSCG00000027688	RNF183	1	253925677	253933791
ENSSSCG00000032015	SH3BGRL2	1	86358483	86481776
ENSSSCG00000035027	ZDHHC14	1	9350332	9619725
ENSSSCG00000037384	BLOC1S6	1	126165994	126184858
ENSSSCG00000038547	GABRB3	1	140566540	140905623
ENSSSCG00000040711		1	239152051	239202703
ENSSSCG00000041432		1	241175935	241567921
ENSSSCG00000042822		1	201559381	201562193
ENSSSCG00000044472	COL19A1	1	50045065	50399969
ENSSSCG00000004040	SLC22A2	1	7289831	7323146
ENSSSCG00000004081		1	13715174	13932123
ENSSSCG00000004132	PHACTR2	1	21443970	21722922
ENSSSCG00000004244	MAN1A1	1	42729722	42896283
ENSSSCG00000004245	FAM184A	1	43003390	43113631
ENSSSCG00000004246		1	43171892	43198710
ENSSSCG00000004247	ASF1A	1	43200415	43214913
ENSSSCG00000004368	PREP	1	71496306	71636747
ENSSSCG00000004433	HS3ST5	1	79955657	80136352
ENSSSCG00000004441	DSE	1	81934679	82062982
ENSSSCG00000004454	ME1	1	82799684	82991085
ENSSSCG00000004502	RNF165	1	95950746	96066928
ENSSSCG00000004503	LOXHD1	1	96080824	96276992
ENSSSCG00000004597	AQP9	1	113794040	113848683
ENSSSCG00000004694	FRMD5	1	127317701	127650665
ENSSSCG00000004822	ALDH1A3	1	139451049	139491511
ENSSSCG00000004898	TNFRSF11A	1	159128038	159187481
ENSSSCG00000004901	PIGN	1	159317734	159417327
ENSSSCG00000004902	RNF152	1	159530623	159601981
ENSSSCG00000004903	CDH20	1	159817159	159917145
ENSSSCG00000004962	CORO2B	1	166465953	166608363
ENSSSCG00000004990	LRFN5	1	171906198	172177720
ENSSSCG00000005109	ESR2	1	193829560	193906565
ENSSSCG00000005150	KLHL9	1	201585965	201591830
ENSSSCG00000005376	TBC1D2	1	240002169	240049827
ENSSSCG00000005393	PLPPR1	1	242682812	242970615
ENSSSCG00000005457		1	251811584	251979159
ENSSSCG00000005617	STXBP1	1	268116120	268205778
ENSSSCG00000005688	PTGES	1	269911789	269924462
ENSSSCG00000005787	CTDP1	1	145769771	145811678
ENSSSCG00000012315	SYNJ2	1	9014551	9109103
ENSSSCG00000023894	AKNA	1	254945239	254987764
ENSSSCG00000024088	TLN2	1	109208672	109584727
ENSSSCG00000025013	RTN1	1	188704260	188926054
ENSSSCG00000025578	ALDH1A2	1	113932739	114037046
ENSSSCG00000033120	PALM2AKAP2	1	250680942	251190244
ENSSSCG00000041714		1	83921566	83924448
ENSSSCG00000045508	CCDC180	1	239209387	239270803
ENSSSCG00000046421		1	110145303	110647311
ENSSSCG00000049892		1	159734842	159738138
ENSSSCG00000051482		1	201540676	201544907
ENSSSCG00000051765		1	201573635	201581397
ENSSSCG00000004033	AGPAT4	1	6772417	6883551
ENSSSCG00000004044	IGF2R	1	7368103	7472548
ENSSSCG00000004082		1	14028859	14201706
ENSSSCG00000004092	MTHFD1L	1	15140899	15329986
ENSSSCG00000004121	FBXO30	1	19764591	19777618
ENSSSCG00000004123	UTRN	1	20514260	21048484
ENSSSCG00000004328	MDN1	1	57660224	57826350
ENSSSCG00000004435	NT5DC1	1	81746022	81881113
ENSSSCG00000004490	SETBP1	1	94295851	94663017
ENSSSCG00000004508	DYM	1	98638339	99024642
ENSSSCG00000004615	WDR72	1	117946048	118160286
ENSSSCG00000004621	MYO5C	1	119407351	119536419
ENSSSCG00000004622	GNB5	1	119537551	119589865
ENSSSCG00000004899	RELCH	1	159207616	159317675
ENSSSCG00000004921	ATP8B1	1	162936581	163061612
ENSSSCG00000005002	MDGA2	1	176770071	177593876
ENSSSCG00000005170	DENND4C	1	203449835	203601292
ENSSSCG00000005208	RIC1	1	216382128	216494793
ENSSSCG00000005338	RECK	1	236821414	236898276
ENSSSCG00000005346	ZCCHC7	1	237820363	238068305
ENSSSCG00000005367	TSTD2	1	239466588	239492697
ENSSSCG00000005368	XPA	1	239532272	239568570
ENSSSCG00000005455	SVEP1	1	251368845	251571415
ENSSSCG00000005456	MUSK	1	251650710	251756608
ENSSSCG00000005485	AMBP	1	254683891	254703225
ENSSSCG00000021149	RNF217	1	37788472	37912122
ENSSSCG00000023520	PCSK5	1	228854595	229308906
ENSSSCG00000025777	ESR1	1	14217036	14493363
ENSSSCG00000025992	ENPP3	1	31859960	31959837
ENSSSCG00000026246	B3GAT2	1	50938251	51041583
ENSSSCG00000026768	OR13C4	1	245856177	245857133
ENSSSCG00000031159	BEND3	1	73184753	73241022
ENSSSCG00000031536	MYCT1	1	13651399	13667284
ENSSSCG00000036168	PDSS2	1	73235100	73510535
ENSSSCG00000037744	ZNF483	1	252342219	252373375
ENSSSCG00000044366		1	80244522	80686293
ENSSSCG00000004013	SMOC2	1	1193167	1332694
ENSSSCG00000004039	SLC22A3	1	7110074	7207401
ENSSSCG00000004071	CNKSR3	1	12297676	12396688
ENSSSCG00000004366	BVES	1	71314274	71360175
ENSSSCG00000004387		1	74628218	74760325
ENSSSCG00000004473	PHIP	1	87117092	87243675
ENSSSCG00000004492	SLC14A1	1	95355016	95381489
ENSSSCG00000004506	CTIF	1	98133342	98456433
ENSSSCG00000004565	CA12	1	108649271	108710651
ENSSSCG00000004576	RORA	1	111375457	111477703
ENSSSCG00000004695	WDR76	1	127654178	127741354
ENSSSCG00000004859	ZNF516	1	147984481	148087719
ENSSSCG00000004896	PHLPP1	1	158642818	158862106
ENSSSCG00000004979	MYO9A	1	169374311	169596412
ENSSSCG00000004983		1	169777596	169870892
ENSSSCG00000005167	SLC24A2	1	203059588	203333781
ENSSSCG00000005178	CNTLN	1	205370499	205697786
ENSSSCG00000005198	KDM4C	1	215071419	215507800
ENSSSCG00000005360	IGFBPL1	1	239120618	239136369
ENSSSCG00000005379	GALNT12	1	240595394	240640563
ENSSSCG00000005425	SLC44A1	1	246548497	246760514
ENSSSCG00000005480		1	254078730	254156329
ENSSSCG00000005641	DNM1	1	268653070	268702222
ENSSSCG00000021072	EPG5	1	95498720	95616755
ENSSSCG00000021588	DAPK2	1	107997293	108132781
ENSSSCG00000022295		1	268616034	268619636
ENSSSCG00000025616	SENP8	1	169596200	169616138
ENSSSCG00000026486		1	169638116	169645093
ENSSSCG00000027002	KLHL32	1	64078669	64307183
ENSSSCG00000030535	SNX9	1	9130338	9239029
ENSSSCG00000032949	APH1B	1	108730298	108763401
ENSSSCG00000033800	PELI2	1	185397812	185599780
ENSSSCG00000035584	GABRG3	1	139857095	140464579
ENSSSCG00000036086	PAX5	1	237575061	237785413
ENSSSCG00000036551	AGBL1	1	192722847	193534417
ENSSSCG00000038767	MBP	1	147590865	147685290
ENSSSCG00000043256		1	110239965	110242312
ENSSSCG00000043817		1	201292659	201506032
ENSSSCG00000047800	TSPYL4	1	81887571	81892916
ENSSSCG00000049191		1	247758231	247860963
ENSSSCG00000050191		1	169334691	169335857
ENSSSCG00000004032	PRKN	1	5465312	6730872
ENSSSCG00000004037	MAP3K4	1	6891265	7049775
ENSSSCG00000004065	TIAM2	1	11648508	11759348
ENSSSCG00000004125	STX11	1	21127564	21159694
ENSSSCG00000004199	EPB41L2	1	32418217	32630638
ENSSSCG00000004201	TMEM200A	1	32961754	33033019
ENSSSCG00000004322	ANKRD6	1	57438000	57645957
ENSSSCG00000004371	CRYBG1	1	72552922	72763546
ENSSSCG00000004405	FIG4	1	75694151	75847528
ENSSSCG00000004453	SNAP91	1	82541018	82698633
ENSSSCG00000004499	ATP5F1A	1	95733090	95750841
ENSSSCG00000004507	SMAD7	1	98514267	98542382
ENSSSCG00000004830		1	141570493	141667338
ENSSSCG00000004928	CILP	1	163237100	163256533
ENSSSCG00000004929	PARP16	1	163292784	163320021
ENSSSCG00000004931	IGDCC4	1	163396234	163436063
ENSSSCG00000004980	THSD4	1	168751582	169323977
ENSSSCG00000005173	HAUS6	1	203720264	203771138
ENSSSCG00000005177	SH3GL2	1	205081231	205285364
ENSSSCG00000005217		1	217142968	217162329
ENSSSCG00000005344	MELK	1	237317191	237431589
ENSSSCG00000005465	SUSD1	1	252781491	252956179
ENSSSCG00000005524	DAB2IP	1	261659660	261859022
ENSSSCG00000005729	DDX31	1	272383595	272453979
ENSSSCG00000005743	VAV2	1	273303144	273476207
ENSSSCG00000005751	COL5A1	1	273971971	274085111
ENSSSCG00000021217	FKBP3	1	175317559	175332987
ENSSSCG00000026571	RAB8B	1	108772851	108840227
ENSSSCG00000027654	NETO1	1	150711628	150817437
ENSSSCG00000030168		1	120525212	120556100
ENSSSCG00000032053	ST8SIA5	1	96297034	96375868
ENSSSCG00000032778	PLEKHG1	1	15341638	15587590
ENSSSCG00000035243	RAB27B	1	104241571	104417084
ENSSSCG00000035863	PLIN2	1	203683862	203709273
ENSSSCG00000037468	GNE	1	236998757	237065767
ENSSSCG00000039049	MAP7	1	27606036	27782747
ENSSSCG00000040317	SOD2	1	7679352	7689560
ENSSSCG00000041275		1	147787524	147833716
ENSSSCG00000043508		1	192693205	192716543
ENSSSCG00000044896		1	205457331	205508235
ENSSSCG00000047027		1	174313029	174317826
ENSSSCG00000004024		1	2144307	2164767
ENSSSCG00000004038		1	7061192	7110555
ENSSSCG00000004041	SLC22A1	1	7340126	7365520
ENSSSCG00000004068	NOX3	1	11445956	11501979
ENSSSCG00000004075	RGS17	1	13340355	13442039
ENSSSCG00000004136	AIG1	1	21913239	22165083
ENSSSCG00000004272	LMBRD1	1	49868613	49977965
ENSSSCG00000004379	SOBP	1	73549307	73702020
ENSSSCG00000004415		1	75323639	75431569
ENSSSCG00000004485	CD109	1	92054821	92286730
ENSSSCG00000004491	SLC14A2	1	95255632	95320542
ENSSSCG00000004534	CCDC68	1	104424001	104474489
ENSSSCG00000004598	MYZAP	1	114287627	114386427
ENSSSCG00000004648	FAM227B	1	122149486	122373470
ENSSSCG00000004651	GALK2	1	122369545	122542222
ENSSSCG00000004996	KLHL28	1	175164040	175178727
ENSSSCG00000005000	FANCM	1	175334141	175400685
ENSSSCG00000005186	TTC39B	1	207347360	207495965
ENSSSCG00000005221	SPATA6L	1	217300959	217352573
ENSSSCG00000005307		1	236196422	236258205
ENSSSCG00000005423	ABCA1	1	246144277	246278492
ENSSSCG00000005424		1	246105250	246140397
ENSSSCG00000005444	TMEM245	1	250005449	250182020
ENSSSCG00000005471	SNX30	1	253428508	253550375
ENSSSCG00000005501	TRIM32	1	257054228	257066909
ENSSSCG00000005625	ENG	1	268309400	268343783
ENSSSCG00000005631	FAM102A	1	268427708	268465786
ENSSSCG00000005767	SKOR2	1	96803098	96844492
ENSSSCG00000005771	HDHD2	1	96671793	96729441
ENSSSCG00000021386	PTGR1	1	252373282	252395948
ENSSSCG00000022643	KATNAL2	1	96566848	96676519
ENSSSCG00000026041	MAP3K5	1	27380142	27600493
ENSSSCG00000027765	TOGARAM1	1	175198385	175275159
ENSSSCG00000030679	C14orf28	1	175145913	175156606
ENSSSCG00000031776		1	8655544	8824497
ENSSSCG00000032561	PDCD1LG2	1	216553105	216657170
ENSSSCG00000034730	PIAS2	1	96441676	96545780
ENSSSCG00000036639	STOM	1	261380090	261407713
ENSSSCG00000036926	MVB12B	1	266933542	267105788
ENSSSCG00000038036	TTLL11	1	261901333	262203978
ENSSSCG00000039025	FREM1	1	207641011	207801952
ENSSSCG00000039179		1	159023135	159096960
ENSSSCG00000040408	SAXO1	1	203788341	203923516
ENSSSCG00000042365		1	252394808	252402056
ENSSSCG00000043118		1	269600798	269754992
ENSSSCG00000048181		1	59008762	59039116
ENSSSCG00000048538		1	160341060	160348851
ENSSSCG00000051531		1	247120978	247127542
ENSSSCG00000004018	AFDN	1	1570272	1698694
ENSSSCG00000004029	QKI	1	4735514	4883392
ENSSSCG00000004205	ARHGAP18	1	33527734	33717966
ENSSSCG00000004236	PKIB	1	39913760	40022713
ENSSSCG00000004332	BACH2	1	57899808	58281430
ENSSSCG00000004465	BCKDHB	1	85755743	86017650
ENSSSCG00000004586	FAM81A	1	112548265	112620769
ENSSSCG00000004617	ATOSA	1	119020990	119124464
ENSSSCG00000004646	ATP8B4	1	121650951	121914712
ENSSSCG00000004897	ZCCHC2	1	158964819	159022271
ENSSSCG00000005122	TEK	1	195937432	196051980
ENSSSCG00000005626	FPGS	1	268287765	268309398
ENSSSCG00000022968	ARFGEF3	1	26076302	26255421
ENSSSCG00000028737	USP3	1	108415703	108515447
ENSSSCG00000029715	OLFM1	1	274224454	274261328
ENSSSCG00000033175	SASH1	1	17306373	17511672
ENSSSCG00000040366	ADAMTSL1	1	203936657	204942412
ENSSSCG00000041383		1	159049216	159052445
ENSSSCG00000051604		1	258935387	258939096
ENSSSCG00000013252	F2	2	15791455	15819137
ENSSSCG00000013262	AMBRA1	2	15935375	16119079
ENSSSCG00000020915	P4HA2	2	134502212	134595430
ENSSSCG00000023709	PTPRJ	2	14548428	14724474
ENSSSCG00000023974	PHF21A	2	16344322	16545272
ENSSSCG00000013074	RAB3IL1	2	9577330	9599973
ENSSSCG00000013100		2	11373436	11385094
ENSSSCG00000013257	ATG13	2	15856860	15916109
ENSSSCG00000013270	CRY2	2	16587109	16620385
ENSSSCG00000014127	RASGRF2	2	89528111	89790719
ENSSSCG00000014132		2	90681009	90723888
ENSSSCG00000014136	VCAN	2	91384391	91811208
ENSSSCG00000014161	KIAA0825	2	100934429	101194563
ENSSSCG00000014257	SLC27A6	2	131750473	131814410
ENSSSCG00000014293	FSTL4	2	135488563	136096787
ENSSSCG00000014399	ARHGAP26	2	144301413	144778072
ENSSSCG00000021906	SYT7	2	9947925	10012496
ENSSSCG00000022114		2	11268904	11291153
ENSSSCG00000023396	LIX1	2	103744330	103792578
ENSSSCG00000025210	ATG10	2	90437027	90666196
ENSSSCG00000025286	MCTP1	2	101384910	101920111
ENSSSCG00000027387	MS4A12	2	11177412	11193661
ENSSSCG00000031436		2	14370608	14531024
ENSSSCG00000038476		2	95824415	95843492
ENSSSCG00000041876		2	124541561	124731094
ENSSSCG00000012939	BRMS1	2	6046098	6053667
ENSSSCG00000013263	CREB3L1	2	16186206	16220940
ENSSSCG00000014238	PRDM6	2	126606171	126712494
ENSSSCG00000014271	MEIKIN	2	134104890	134207138
ENSSSCG00000014361	CYSTM1	2	141954092	141992368
ENSSSCG00000014387	DIAPH1	2	143158585	143271147
ENSSSCG00000014396	DELE1	2	143529988	143545856
ENSSSCG00000014437	PPARGC1B	2	150823373	150919376
ENSSSCG00000022866	NXF1	2	8969581	8981984
ENSSSCG00000026083	DNAJC24	2	29305417	29365184
ENSSSCG00000027608	FAM172A	2	100477775	100893580
ENSSSCG00000028015	GAL3ST3	2	6297855	6306198
ENSSSCG00000042612		2	16224271	16337367
ENSSSCG00000012893	UNC93B1	2	4898409	4909856
ENSSSCG00000013050	MARK2	2	8155348	8215959
ENSSSCG00000013066	INCENP	2	9411942	9445821
ENSSSCG00000013114	SLC15A3	2	10800503	10814389
ENSSSCG00000013259	DGKZ	2	16134048	16176238
ENSSSCG00000013296	SLC1A2	2	25604950	25848276
ENSSSCG00000013938	GATAD2A	2	58415750	58517162
ENSSSCG00000014139	ARSK	2	102164222	102212780
ENSSSCG00000014204	DCP2	2	116726243	116804613
ENSSSCG00000014240	CSNK1G3	2	127017026	127129543
ENSSSCG00000014269	FNIP1	2	133957553	134093413
ENSSSCG00000014321	KLHL3	2	139632869	139920497
ENSSSCG00000014324	MYOT	2	139861004	139919089
ENSSSCG00000014366	APBB3	2	142313777	142320730
ENSSSCG00000014394	RNF14	2	143551274	143595592
ENSSSCG00000029805	RHOBTB3	2	102334741	102394882
ENSSSCG00000032877	MEGF10	2	130189556	130401077
ENSSSCG00000033010		2	9199074	9205939
ENSSSCG00000034847	MS4A15	2	10960498	10969359
ENSSSCG00000035025	ADGRV1	2	97735053	98275748
ENSSSCG00000039556	KCNQ1	2	1675360	1989111
ENSSSCG00000039684	PGPEP1	2	59451150	59485818
ENSSSCG00000040937	ALKBH3	2	18408987	18446056
ENSSSCG00000045838		2	14482992	14483903
ENSSSCG00000051601		2	100293388	100444167
ENSSSCG00000012885	LRP5	2	4533614	4653944
ENSSSCG00000012889	CHKA	2	4788213	4846665
ENSSSCG00000013072	FADS2	2	9629423	9735576
ENSSSCG00000013174	CTNND1	2	13154338	13209250
ENSSSCG00000013236	MYBPC3	2	15247340	15270104
ENSSSCG00000013256	ARHGAP1	2	15834703	15854179
ENSSSCG00000013286	LRRC4C	2	21457984	21634161
ENSSSCG00000013393	SPON1	2	44967986	45299677
ENSSSCG00000014182	SLCO4C1	2	107814844	107887383
ENSSSCG00000014242		2	128053517	128156733
ENSSSCG00000014362	HBEGF	2	142102458	142115174
ENSSSCG00000014374	DND1	2	142384532	142387199
ENSSSCG00000014375	HARS1	2	142385872	142401208
ENSSSCG00000014388	HDAC3	2	143273192	143287399
ENSSSCG00000014420	JAKMIP2	2	148861751	149045927
ENSSSCG00000021082	NRG2	2	141662369	141824727
ENSSSCG00000025295	NDFIP1	2	143629783	143734520
ENSSSCG00000025413		2	8734047	8750831
ENSSSCG00000026175	FAM81B	2	102009457	102067142
ENSSSCG00000026349	ALDH3B2	2	4920068	4928554
ENSSSCG00000028501		2	4868563	4887529
ENSSSCG00000032062	WDR55	2	142378462	142384677
ENSSSCG00000032423	SPOCK1	2	139018179	139522593
ENSSSCG00000033043	SHANK2	2	2864331	3015314
ENSSSCG00000033213	LYRM7	2	133480080	133514659
ENSSSCG00000036520	EFNA5	2	112534949	112815827
ENSSSCG00000036686	CDC42SE2	2	133638588	133683880
ENSSSCG00000037455	NDUFS8	2	4862589	4867393
ENSSSCG00000038156	TMED7	2	119788483	119804463
ENSSSCG00000039373	SNX24	2	126349973	126507863
ENSSSCG00000039760	PRR16	2	124199508	124463885
ENSSSCG00000048002	OOSP3	2	11594313	11614510
ENSSSCG00000050134		2	136763049	136770653
ENSSSCG00000012914	RAD9A	2	5123134	5129703
ENSSSCG00000012983	PCNX3	2	6619215	6639953
ENSSSCG00000013238	SLC39A13	2	15194017	15210425
ENSSSCG00000013248	LRP4	2	15616131	15672874
ENSSSCG00000013278	TSPAN18	2	17465633	17634715
ENSSSCG00000013326	DCDC1	2	29365195	29792979
ENSSSCG00000013405	EIF4G2	2	48666520	48678950
ENSSSCG00000013406	CTR9	2	48700974	48729307
ENSSSCG00000014203	MCC	2	116287018	116740581
ENSSSCG00000014224	SEMA6A	2	120560099	120687106
ENSSSCG00000014232	LOX	2	125591789	125607594
ENSSSCG00000014235		2	125812261	125948644
ENSSSCG00000014259	ADAMTS19	2	132145310	132409915
ENSSSCG00000014285	SEPTIN8	2	135077170	135104471
ENSSSCG00000014304	SEC24A	2	136883854	136952178
ENSSSCG00000014410	SH3RF2	2	147290579	147413143
ENSSSCG00000024950		2	28497374	28706587
ENSSSCG00000024954	FGF1	2	144133392	144241323
ENSSSCG00000025647	SLC35C1	2	16647193	16658672
ENSSSCG00000027371	PCDHGA4	2	142993554	143156556
ENSSSCG00000029521	CD82	2	17750660	17803126
ENSSSCG00000029637	KDM2A	2	5240312	5357829
ENSSSCG00000030879	MS4A8	2	10989969	11007621
ENSSSCG00000031890		2	14468191	14469106
ENSSSCG00000035069	CHSY3	2	132535984	132802188
ENSSSCG00000036669		2	9195765	9288144
ENSSSCG00000044221		2	24195687	24204173
ENSSSCG00000012884	PPP6R3	2	4394675	4523411
ENSSSCG00000012964	TSGA10IP	2	6374617	6387718
ENSSSCG00000013266	LARGE2	2	16545448	16550888
ENSSSCG00000013299	APIP	2	26095038	26115464
ENSSSCG00000014372	IK	2	142361155	142376333
ENSSSCG00000038918	CTSF	2	5855111	5860251
ENSSSCG00000038924		2	18618271	18726355
ENSSSCG00000007574	SDK1	3	2814547	3324798
ENSSSCG00000007733		3	15487522	16160641
ENSSSCG00000007754	ITGAM	3	17204610	17273613
ENSSSCG00000007817	IL4R	3	19523564	19576544
ENSSSCG00000008495	PRKD3	3	102842229	102941329
ENSSSCG00000008522	XDH	3	107987126	108053169
ENSSSCG00000008576		3	113229175	113476829
ENSSSCG00000021155		3	113661707	113668555
ENSSSCG00000022785	GSG1L	3	18904270	19142549
ENSSSCG00000022933	EFR3B	3	113670755	113758876
ENSSSCG00000023912	ORAI2	3	9784078	9796755
ENSSSCG00000026457	GALNT17	3	15026772	15450615
ENSSSCG00000028513	VKORC1L1	3	16688898	16764251
ENSSSCG00000029413	DNMT3A	3	113528926	113603087
ENSSSCG00000040854		3	68883051	68898008
ENSSSCG00000007557	MICALL2	3	951327	971108
ENSSSCG00000007668	GIGYF1	3	8584552	8594284
ENSSSCG00000007681	CUX1	3	9317140	9669998
ENSSSCG00000007700	HIP1	3	10416475	10578366
ENSSSCG00000007727	AUTS2	3	13565281	14794365
ENSSSCG00000007797	ITGAL	3	17817011	17858012
ENSSSCG00000007814	KATNIP	3	19150371	19368223
ENSSSCG00000007815	GTF3C1	3	19368394	19439630
ENSSSCG00000007909	ABAT	3	33908970	34015474
ENSSSCG00000008250	CTNNA2	3	63205084	63455471
ENSSSCG00000008534	WDR43	3	110318538	110365062
ENSSSCG00000008536	TOGARAM2	3	110231017	110275267
ENSSSCG00000008624	LPIN1	3	124940561	125074122
ENSSSCG00000025430	DTX2	3	9888561	9925850
ENSSSCG00000033674	PRKCB	3	21995231	22383264
ENSSSCG00000034536		3	125520922	125525967
ENSSSCG00000036275	NSMCE1	3	19609881	19649867
ENSSSCG00000038766	MAD1L1	3	1236076	1559041
ENSSSCG00000040162	NUPR1	3	18402935	18511087
ENSSSCG00000041304		3	46432527	46439174
ENSSSCG00000045352		3	1007637	1011754
ENSSSCG00000047084		3	46439762	46445956
ENSSSCG00000047491		3	1005938	1010569
ENSSSCG00000007543	DNAAF5	3	417324	461817
ENSSSCG00000007547	ADAP1	3	547364	615471
ENSSSCG00000007749		3	16946029	16950792
ENSSSCG00000007812	XPO6	3	18772096	18880067
ENSSSCG00000007818	KDM8	3	19653402	19676148
ENSSSCG00000008111	NPHP1	3	46316875	46377273
ENSSSCG00000008170		3	53281339	53295304
ENSSSCG00000008171	NPAS2	3	53298811	53490574
ENSSSCG00000008215	SMYD1	3	57867250	57918568
ENSSSCG00000008444	PRKCE	3	94349889	94866306
ENSSSCG00000008524	GALNT14	3	108223996	108440189
ENSSSCG00000008581	NCOA1	3	113999253	114250298
ENSSSCG00000024748	THUMPD1	3	25286018	25295347
ENSSSCG00000030033	ACSM4	3	25296206	25327054
ENSSSCG00000031905	KCNS3	3	119951106	119989366
ENSSSCG00000034153	TAF6	3	8017675	8026888
ENSSSCG00000034288	AP4M1	3	8013747	8017700
ENSSSCG00000036837	HS3ST4	3	20544232	21056195
ENSSSCG00000037751	OTOF	3	112478027	112581104
ENSSSCG00000038543	CENPA	3	112263915	112272621
ENSSSCG00000051666		3	119401268	119407964
ENSSSCG00000007542	PRKAR1B	3	343139	425165
ENSSSCG00000007558	INTS1	3	979405	1005527
ENSSSCG00000007720	GTF2IRD1	3	11538314	11654770
ENSSSCG00000007748	PSPH	3	16877923	16907952
ENSSSCG00000007807	CD19	3	18592880	18601263
ENSSSCG00000007858		3	25357831	25387806
ENSSSCG00000007904	TEKT5	3	32350906	32393337
ENSSSCG00000008188	MGAT4A	3	55560118	55666193
ENSSSCG00000008593	KLHL29	3	114871164	115177466
ENSSSCG00000008615	VSNL1	3	120177895	120288143
ENSSSCG00000008629	ROCK2	3	125352920	125493362
ENSSSCG00000024045	CASTOR2	3	11956300	12039978
ENSSSCG00000025010	UNC50	3	55667826	55676978
ENSSSCG00000025565		3	28197028	28258066
ENSSSCG00000027342	BAZ1B	3	10761499	10843840
ENSSSCG00000036659		3	16892649	16941763
ENSSSCG00000040103		3	532767	547523
ENSSSCG00000042068		3	123325552	123330342
ENSSSCG00000007568	IQCE	3	1861204	1903035
ENSSSCG00000007599	LMTK2	3	5322255	5409171
ENSSSCG00000007650	STAG3	3	8175915	8211889
ENSSSCG00000007688		3	9812448	9816630
ENSSSCG00000007702	FKBP6	3	10669664	10682618
ENSSSCG00000007737	TPST1	3	16407609	16585485
ENSSSCG00000007805	ATP2A1	3	18545071	18568310
ENSSSCG00000007811	SPNS1	3	18629646	18639214
ENSSSCG00000007899		3	31606214	31782894
ENSSSCG00000008144	NCK2	3	49063991	49198664
ENSSSCG00000008304	PRADC1	3	69547649	69555085
ENSSSCG00000008447	CAMKMT	3	95688405	96092078
ENSSSCG00000008478	SOS1	3	101209641	101362723
ENSSSCG00000008512	TTC27	3	106821423	106999102
ENSSSCG00000008529	YPEL5	3	109178095	109195586
ENSSSCG00000008535	CLIP4	3	110111153	110181127
ENSSSCG00000008621	NBAS	3	121882744	122242326
ENSSSCG00000008631	SLC66A3	3	125494793	125507239
ENSSSCG00000010795	NDUFAB1	3	22619492	22635288
ENSSSCG00000020986	CAPN13	3	108531147	108620616
ENSSSCG00000022553	TNRC18	3	3902005	3993819
ENSSSCG00000023710	REEP1	3	58436324	58558934
ENSSSCG00000027381	GGCX	3	59202429	59218145
ENSSSCG00000029334	MYT1L	3	132125508	132294013
ENSSSCG00000032119		3	16584311	16622069
ENSSSCG00000036789	COX6A2	3	17133476	17135104
ENSSSCG00000039300	IL27	3	18421981	18427915
ENSSSCG00000040265	UBFD1	3	22639983	22655283
ENSSSCG00000040977	SNX8	3	1576126	1618997
ENSSSCG00000045286		3	12040056	12421712
ENSSSCG00000007544	SUN1	3	486021	530869
ENSSSCG00000007556	PSMG3	3	1052191	1054688
ENSSSCG00000007577	AP5Z1	3	3622699	3642412
ENSSSCG00000007602	BAIAP2L1	3	5472315	5567876
ENSSSCG00000007719		3	11419446	11505406
ENSSSCG00000007816	IL21R	3	19443359	19489152
ENSSSCG00000007848		3	24608166	24811290
ENSSSCG00000008510	LTBP1	3	106300750	106724737
ENSSSCG00000008549	SLC4A1AP	3	111506254	111531625
ENSSSCG00000008558	AGBL5	3	112047290	112066977
ENSSSCG00000008560	DPYSL5	3	112156676	112252968
ENSSSCG00000008582		3	114500933	114537372
ENSSSCG00000008635	NOL10	3	125861432	125956887
ENSSSCG00000008650		3	131195721	131213878
ENSSSCG00000022300	MAT2A	3	59218688	59225249
ENSSSCG00000023539	MBOAT2	3	127243275	127360057
ENSSSCG00000026180	NRXN1	3	89803519	90382034
ENSSSCG00000033753	UBXN2A	3	114673035	114714178
ENSSSCG00000035958	EVA1A	3	67680736	67734222
ENSSSCG00000039119	PDXDC1	3	7407731	7520679
ENSSSCG00000040277		3	124011485	124039730
ENSSSCG00000048655		3	53565254	53569398
ENSSSCG00000007659	ZCWPW1	3	8323191	8358487
ENSSSCG00000007682	SH2B2	3	9670815	9695629
ENSSSCG00000008222	CHMP3	3	58206921	58279248
ENSSSCG00000008501	VIT	3	103377575	103492985
ENSSSCG00000008604	WDR35	3	118209139	118269452
ENSSSCG00000025483	GREB1	3	125099935	125171036
ENSSSCG00000035476		3	119178316	119203329
ENSSSCG00000035529	GKN1	3	73420359	73426592
ENSSSCG00000036475	HS3ST2	3	23255961	23366351
ENSSSCG00000037232	SNX29	3	30584951	31133317
ENSSSCG00000042476		3	27097076	27156749
ENSSSCG00000005943	ST3GAL1	4	7896554	7909505
ENSSSCG00000006003	MAL2	4	19593536	19617671
ENSSSCG00000006059	NCALD	4	35186182	35367412
ENSSSCG00000006064	SNX31	4	36303284	36388952
ENSSSCG00000006065	ANKRD46	4	36400660	36444335
ENSSSCG00000006168	PEX2	4	59252337	59270116
ENSSSCG00000006452	CD1B	4	92031712	92040742
ENSSSCG00000006461	ARHGEF11	4	93046770	93160084
ENSSSCG00000006742	MAB21L3	4	104599818	104625234
ENSSSCG00000006828	ATXN7L2	4	110637237	110646041
ENSSSCG00000006836	ELAPOR1	4	110881768	110953967
ENSSSCG00000033292	CFAP276	4	110955163	110961962
ENSSSCG00000034883	AMIGO1	4	110620444	110628833
ENSSSCG00000036553	SAMD12	4	20143883	20570768
ENSSSCG00000043592		4	75231934	75236048
ENSSSCG00000046642		4	7682910	7770660
ENSSSCG00000005934	TRAPPC9	4	3065234	3533669
ENSSSCG00000005948	TG	4	8158396	8382435
ENSSSCG00000005949	SLA	4	8189232	8247388
ENSSSCG00000005951	TMEM71	4	8486002	8516295
ENSSSCG00000005953	KCNQ3	4	8669121	8970342
ENSSSCG00000006060	GRHL2	4	35371136	35564919
ENSSSCG00000006236	NSMAF	4	74236826	74298193
ENSSSCG00000006506	SYT11	4	94139347	94163049
ENSSSCG00000006553	UBAP2L	4	95471126	95520425
ENSSSCG00000006878	DPYD	4	119931414	120712459
ENSSSCG00000006888	SLC44A3	4	122517468	122621503
ENSSSCG00000025704	DENND2D	4	109121966	109142718
ENSSSCG00000040728	EYA1	4	63970807	64328105
ENSSSCG00000047619		4	10803985	11191357
ENSSSCG00000006105	GEM	4	42458466	42471929
ENSSSCG00000006115	RUNX1T1	4	44599760	44743418
ENSSSCG00000006464	NTRK1	4	93219516	93255981
ENSSSCG00000006693	PDZK1	4	99625080	99657161
ENSSSCG00000006694		4	99653644	99712226
ENSSSCG00000006737	IGSF3	4	103994390	104166988
ENSSSCG00000006796	CHI3L2	4	109081450	109099098
ENSSSCG00000006845	STXBP3	4	111233991	111293964
ENSSSCG00000006877	SNX7	4	119035133	119255877
ENSSSCG00000031957	RIMS2	4	32999618	33614366
ENSSSCG00000032160	FNDC7	4	111299353	111328378
ENSSSCG00000034360	CELSR2	4	110819428	110845132
ENSSSCG00000040731	TMEM65	4	15263745	15352225
ENSSSCG00000006002	CCN3	4	19505701	19514406
ENSSSCG00000006040	DPYS	4	32789460	32879489
ENSSSCG00000006054	ATP6V1C1	4	34029295	34222405
ENSSSCG00000006069	RGS22	4	36886588	37041502
ENSSSCG00000006082	MATN2	4	38744034	38915088
ENSSSCG00000006087	CPQ	4	39480676	39967629
ENSSSCG00000006185	KCNB2	4	62879266	63307794
ENSSSCG00000006186	TRPA1	4	63508104	63558484
ENSSSCG00000006191	XKR9	4	64679170	64707710
ENSSSCG00000006480	NAXE	4	93490537	93496396
ENSSSCG00000006481	GPATCH4	4	93486380	93494829
ENSSSCG00000006502	ARHGEF2	4	94026386	94080420
ENSSSCG00000006508	ASH1L	4	94297616	94484990
ENSSSCG00000006510		4	94163103	94248783
ENSSSCG00000006526	TRIM46	4	94632077	94642705
ENSSSCG00000006743	SLC22A15	4	104664015	104755672
ENSSSCG00000006767	MAGI3	4	106882435	107120035
ENSSSCG00000006820	EPS8L3	4	110311519	110326994
ENSSSCG00000006829	SYPL2	4	110647796	110663154
ENSSSCG00000006830	PSMA5	4	110662692	110717290
ENSSSCG00000006831	SORT1	4	110720947	110789070
ENSSSCG00000006840	WDR47	4	111006968	111076918
ENSSSCG00000006885	ALG14	4	122343405	122459119
ENSSSCG00000006901	EVI5	4	124395315	124600581
ENSSSCG00000020842	TAF13	4	110971573	110992018
ENSSSCG00000031717	ADCY8	4	9645659	9866550
ENSSSCG00000035891	ADGRB1	4	1582330	1647573
ENSSSCG00000037816	TMEM167B	4	110965939	110971481
ENSSSCG00000041277		4	30277671	30401146
ENSSSCG00000046736		4	7767223	7769434
ENSSSCG00000050145		4	56728636	56814362
ENSSSCG00000005954	OC90	4	9018994	9053372
ENSSSCG00000005975	MTSS1	4	14933331	15103253
ENSSSCG00000005983	ATAD2	4	16012561	16082638
ENSSSCG00000005992	HAS2	4	17655948	17675586
ENSSSCG00000006063	PABPC1	4	36209164	36228073
ENSSSCG00000006083	LAPTM4B	4	38932742	39023925
ENSSSCG00000006157	MSTO1	4	94248230	94253034
ENSSSCG00000006193	TRAM1	4	64768698	64800508
ENSSSCG00000006237	SDCBP	4	74295922	74341085
ENSSSCG00000006238	CYP7A1	4	74343123	74372621
ENSSSCG00000006507	DAP3	4	94262332	94297223
ENSSSCG00000006788	ADORA3	4	108854357	108873925
ENSSSCG00000036139	RRM2B	4	34823758	34859778
ENSSSCG00000036161	CNBD1	4	49403429	49970329
ENSSSCG00000046057		4	34605037	34617048
ENSSSCG00000046151		4	12184935	12409055
ENSSSCG00000046641		4	121496889	121502341
ENSSSCG00000005930	SLC45A4	4	2472259	2518885
ENSSSCG00000005944	NDRG1	4	8014446	8069335
ENSSSCG00000005959		4	10476132	10645273
ENSSSCG00000006051	CTHRC1	4	33759542	33771582
ENSSSCG00000006156	TPD52	4	56471897	56603617
ENSSSCG00000006187	MSC	4	63709795	63713140
ENSSSCG00000006194	NCOA2	4	64954238	65246572
ENSSSCG00000006230	CLVS1	4	72105972	72257226
ENSSSCG00000006456	FCRL1	4	92415335	92444712
ENSSSCG00000006547	SHE	4	95284607	95308099
ENSSSCG00000006726	SPAG17	4	102427186	102826226
ENSSSCG00000006731	VTCN1	4	103412571	103584683
ENSSSCG00000006834	MYBPHL	4	110793408	110808248
ENSSSCG00000006841	CLCC1	4	111080682	111101303
ENSSSCG00000006846	HENMT1	4	111364966	111382572
ENSSSCG00000006875	PLPPR4	4	118713994	118752224
ENSSSCG00000025087	ASPH	4	71903318	72107044
ENSSSCG00000031813	XKR4	4	76062430	76382818
ENSSSCG00000045660		4	9572132	9623190
ENSSSCG00000006455		4	92394593	92412141
ENSSSCG00000006738		4	104169883	104227917
ENSSSCG00000006842		4	111174962	111225453
ENSSSCG00000022479	UBR5	4	34645809	34793940
ENSSSCG00000024096	RIPK2	4	47027098	47074704
ENSSSCG00000000024	PARVB	5	4906685	5015441
ENSSSCG00000000040	SEPTIN3	5	6623265	6660702
ENSSSCG00000000157	BPIFC	5	12542266	12578954
ENSSSCG00000000160	PRDM4	5	12638514	12668886
ENSSSCG00000000453	ATP23	5	23233895	23276036
ENSSSCG00000000549	PPFIBP1	5	46031401	46222887
ENSSSCG00000000660	A2M	5	62440810	62483678
ENSSSCG00000000663	KLRG1	5	62507507	62523810
ENSSSCG00000000665	RIMKLB	5	62676225	62715067
ENSSSCG00000000712	VWF	5	64519186	65002452
ENSSSCG00000000755	ERC1	5	68223729	68608703
ENSSSCG00000000793	PPHLN1	5	73498730	73697953
ENSSSCG00000000837	CHST11	5	79788572	80067795
ENSSSCG00000000854		5	80694230	80858598
ENSSSCG00000000856	PAH	5	81385435	81463451
ENSSSCG00000000873	ANO4	5	83052958	83489433
ENSSSCG00000000907	PLXNC1	5	88900234	89055924
ENSSSCG00000000939	ACSS3	5	100279698	100429165
ENSSSCG00000000940	PPFIA2	5	99819430	100279030
ENSSSCG00000000948	SYT1	5	101871314	102215581
ENSSSCG00000022230	CD9	5	64420182	64460304
ENSSSCG00000023715	GNS	5	29128760	29190230
ENSSSCG00000024402		5	62350223	62395510
ENSSSCG00000026108	CDC42EP1	5	10241691	10252986
ENSSSCG00000027447	TMTC1	5	43913693	44218049
ENSSSCG00000028060	SLC4A8	5	16842710	16974004
ENSSSCG00000029249	NAV3	5	103013806	103368021
ENSSSCG00000030076	SLC6A13	5	67577197	67614054
ENSSSCG00000030209	MFNG	5	10319816	10344832
ENSSSCG00000031712	MFAP5	5	62742319	62757519
ENSSSCG00000031775	YAF2	5	73411038	73497180
ENSSSCG00000033544	NTF3	5	65052519	65123788
ENSSSCG00000034686	TAFA2	5	26391996	26557852
ENSSSCG00000036751	PPM1H	5	27299778	27572618
ENSSSCG00000039060	RASSF3	5	29025549	29113890
ENSSSCG00000039258	KICS2	5	28653236	28678859
ENSSSCG00000040348	LIN7A	5	100538065	100674551
ENSSSCG00000040453	SYN3	5	12473793	12500076
ENSSSCG00000047195		5	103449904	103454349
ENSSSCG00000049354		5	103793067	103798135
ENSSSCG00000049648		5	89112916	89118066
ENSSSCG00000050072		5	89728415	89888433
ENSSSCG00000050143		5	103444734	103446477
ENSSSCG00000051497		5	102277661	102394075
ENSSSCG00000000061	PMM1	5	6964999	6975904
ENSSSCG00000000137	NCF4	5	10874953	10994014
ENSSSCG00000000162	ABTB3	5	12754539	13069527
ENSSSCG00000000228	SCN8A	5	16977700	17169543
ENSSSCG00000000402	RBMS2	5	21819862	21932600
ENSSSCG00000000456	SLC16A7	5	24713267	24875003
ENSSSCG00000000478	GRIP1	5	30697040	31020901
ENSSSCG00000000545	KLHL42	5	45933928	45954881
ENSSSCG00000000576		5	51810943	51831216
ENSSSCG00000000600	EPS8	5	56817606	57005113
ENSSSCG00000000601	PTPRO	5	57019745	57263346
ENSSSCG00000000614	GRIN2B	5	58480528	58927558
ENSSSCG00000000661	PHC1	5	62557776	62580651
ENSSSCG00000000693	NCAPD2	5	64136505	64167410
ENSSSCG00000000745	DDX11	5	67364877	67395730
ENSSSCG00000000748	IQSEC3	5	67445838	67540485
ENSSSCG00000000751	CCDC77	5	67725834	67760049
ENSSSCG00000000789	CNTN1	5	72168511	72495633
ENSSSCG00000000791	PDZRN4	5	72574302	72940818
ENSSSCG00000000802	NELL2	5	75505099	75893454
ENSSSCG00000000804	ANO6	5	76113236	76337069
ENSSSCG00000000839	ALDH1L2	5	79492750	79558701
ENSSSCG00000000846	HCFC2	5	80368240	80409775
ENSSSCG00000000859	PARPBP	5	82019216	82091376
ENSSSCG00000000906	TMCC3	5	88438365	88682319
ENSSSCG00000000910	CRADD	5	89267944	89479712
ENSSSCG00000000955	TBC1D22A	5	2528921	2787304
ENSSSCG00000022083	ANKS1B	5	84080669	85148976
ENSSSCG00000023788	TBC1D30	5	29248091	29298407
ENSSSCG00000024563	CEP83	5	88770532	88899056
ENSSSCG00000024895	GGA1	5	10190367	10213477
ENSSSCG00000026697	BLTP3B	5	83935703	84042202
ENSSSCG00000026724	GUCY2C	5	57822563	57902467
ENSSSCG00000027898	ATP2B1	5	92935694	93061405
ENSSSCG00000028531	SH3BP1	5	10172667	10187906
ENSSSCG00000029464	KDM5A	5	67629380	67715905
ENSSSCG00000031701	GXYLT1	5	73358769	73408365
ENSSSCG00000040743	M6PR	5	62545638	62557674
ENSSSCG00000044340	EEA1	5	90168242	90257241
ENSSSCG00000047806		5	31398858	31400092
ENSSSCG00000049637		5	102245838	102250943
ENSSSCG00000051727		5	90633228	90640645
ENSSSCG00000000036	PACSIN2	5	5853377	5985169
ENSSSCG00000000107	CSNK1E	5	9594934	9620476
ENSSSCG00000000108	TMEM184B	5	9633554	9682115
ENSSSCG00000000136	CSF2RB	5	10816376	10840618
ENSSSCG00000000268	AAAS	5	18526076	18537830
ENSSSCG00000000289	NFE2	5	19494677	19501810
ENSSSCG00000000295	NCKAP1L	5	19677875	19723132
ENSSSCG00000000385	SLC39A5	5	21631924	21637646
ENSSSCG00000000386	ANKRD52	5	21637613	21657045
ENSSSCG00000000555	ITPR2	5	46935932	47464125
ENSSSCG00000000559	RASSF8	5	47729751	47847452
ENSSSCG00000000651	CLEC12B	5	61908731	61915328
ENSSSCG00000000664	A2ML1	5	62609408	62648400
ENSSSCG00000000709	PLEKHG6	5	64332066	64350710
ENSSSCG00000000749	SLC6A12	5	67550289	67572588
ENSSSCG00000000766	CECR2	5	69621959	69740958
ENSSSCG00000000848	GLT8D2	5	80410372	80473274
ENSSSCG00000000901	FGD6	5	88104899	88221828
ENSSSCG00000000908		5	89702682	89714279
ENSSSCG00000000920	POC1B	5	93132018	93222522
ENSSSCG00000000936	SLC6A15	5	97092925	97148602
ENSSSCG00000024232	CCDC91	5	45138057	45525650
ENSSSCG00000029815	SRGAP1	5	28300950	28605120
ENSSSCG00000034610		5	30188885	30205208
ENSSSCG00000035875	OS9	5	22957875	23004458
ENSSSCG00000044299		5	103670371	103676040
ENSSSCG00000045233		5	31266020	31271580
ENSSSCG00000047641		5	18930651	19116092
ENSSSCG00000049984		5	87365954	87450874
ENSSSCG00000000020	PHF21B	5	4291396	4386247
ENSSSCG00000000034	TTLL12	5	5701583	5720724
ENSSSCG00000000071	ST13	5	7583048	7617762
ENSSSCG00000000110	PLA2G6	5	9713873	9777918
ENSSSCG00000000144	TXN2	5	11264645	11283395
ENSSSCG00000000145	MYH9	5	11360660	11456472
ENSSSCG00000000156	FBXO7	5	12505654	12526232
ENSSSCG00000000158	RTCB	5	12580294	12613852
ENSSSCG00000000248		5	17845371	17851118
ENSSSCG00000000383	RNF41	5	21596306	21624569
ENSSSCG00000000384	NABP2	5	21624762	21631706
ENSSSCG00000000406	PTGES3	5	22000341	22021660
ENSSSCG00000000577	GYS2	5	51862863	51917757
ENSSSCG00000000659		5	62272892	62324333
ENSSSCG00000000708	TNFRSF1A	5	64319051	64331909
ENSSSCG00000000746		5	67394875	67412431
ENSSSCG00000000778	CPNE8	5	70394578	70660195
ENSSSCG00000000838	SLC41A2	5	79593915	79720895
ENSSSCG00000022925		5	62963644	63041739
ENSSSCG00000028373	ENO2	5	63799930	63809410
ENSSSCG00000030478		5	89625133	89661670
ENSSSCG00000030998	WIF1	5	29450442	29543913
ENSSSCG00000031329	ST8SIA1	5	51211336	51358144
ENSSSCG00000031716	PTPRQ	5	100787027	101033334
ENSSSCG00000032171	TCF20	5	6484365	6528172
ENSSSCG00000034578		5	80916557	81272767
ENSSSCG00000035790	BTG1	5	90815202	90817142
ENSSSCG00000036560	PAWR	5	101693246	101797838
ENSSSCG00000038685	MPPED1	5	5417833	5486726
ENSSSCG00000039286		5	73898262	73947423
ENSSSCG00000039287	CLEC12A	5	61922895	61937096
ENSSSCG00000039580	FOXJ2	5	63061978	63085037
ENSSSCG00000042444		5	62166710	62171428
ENSSSCG00000050339		5	48372087	48403954
ENSSSCG00000000025	PARVG	5	4873153	4898647
ENSSSCG00000000037	ARFGAP3	5	5994174	6055091
ENSSSCG00000000072	SLC25A17	5	7622646	7670283
ENSSSCG00000000075	MRTFA	5	7959312	7972574
ENSSSCG00000000139	IFT27	5	10994215	11017950
ENSSSCG00000000419		5	22286537	22292433
ENSSSCG00000000466	XPOT	5	28828566	28875325
ENSSSCG00000000591	PIK3C2G	5	54474622	54849512
ENSSSCG00000000642	KLRD1	5	61666654	61673129
ENSSSCG00000000732	CRACR2A	5	66533033	66647748
ENSSSCG00000000774	USP18	5	70183308	70229572
ENSSSCG00000000779	KIF21A	5	70889000	71029809
ENSSSCG00000000783	SLC2A13	5	71295008	71673785
ENSSSCG00000000857	IGF1	5	81775970	81848033
ENSSSCG00000000905		5	88292773	88317236
ENSSSCG00000000950	E2F7	5	104127731	104163212
ENSSSCG00000024152	ETV6	5	60523433	60776750
ENSSSCG00000027144	LMNTD1	5	47848084	48312305
ENSSSCG00000031103	TBK1	5	28880205	28929963
ENSSSCG00000033551	CACNG2	5	11067692	11185480
ENSSSCG00000034491	PRICKLE1	5	73707050	73826430
ENSSSCG00000038946	SLC17A8	5	83741715	83800808
ENSSSCG00000039522	SHISAL1	5	4771417	4849326
ENSSSCG00000041669		5	12691316	12700109
ENSSSCG00000045848		5	41267536	41272770
ENSSSCG00000050703		5	84905838	84912376
ENSSSCG00000051236		5	95914684	95921272
ENSSSCG00000000010	FBLN1	5	3839502	3927183
ENSSSCG00000000029	SCUBE1	5	5561505	5692328
ENSSSCG00000000076	SGSM3	5	7968097	8017768
ENSSSCG00000000077	ADSL	5	8025508	8047603
ENSSSCG00000000078	TNRC6B	5	8063985	8311429
ENSSSCG00000000142	FOXRED2	5	11233902	11254064
ENSSSCG00000000267	PFDN5	5	18512697	18517174
ENSSSCG00000000299	TESPA1	5	19904237	20017433
ENSSSCG00000000598	SLC15A5	5	56345871	56429368
ENSSSCG00000000656	CLEC2B	5	61996760	62018895
ENSSSCG00000000657		5	62187297	62204900
ENSSSCG00000000672	CLSTN3	5	63572065	63599525
ENSSSCG00000000728	PARP11	5	66443494	66483626
ENSSSCG00000000795	ADAMTS20	5	74503116	74672733
ENSSSCG00000000843	TXNRD1	5	80172260	80236219
ENSSSCG00000020777		5	10066086	10095502
ENSSSCG00000024065	TMTC2	5	98697035	99229550
ENSSSCG00000024864	ATXN10	5	3637111	3798201
ENSSSCG00000026092	SREBF2	5	6719490	6784671
ENSSSCG00000027190	PEX26	5	70133024	70142503
ENSSSCG00000031139	IKZF4	5	21400347	21427647
ENSSSCG00000033983	RRP7A	5	6208548	6217374
ENSSSCG00000043201		5	51146560	51154763
ENSSSCG00000045031		5	89212282	89218303
ENSSSCG00000046295	MYG1	5	18517001	18525877
ENSSSCG00000047986		5	91625256	91655840
ENSSSCG00000048328		5	79025722	79026675
ENSSSCG00000048767		5	77822138	77826332
ENSSSCG00000000364	SARNP	5	21199422	21261876
ENSSSCG00000000366	DNAJC14	5	21264664	21272646
ENSSSCG00000000570	C2CD5	5	51040514	51132288
ENSSSCG00000000735	TSPAN9	5	66913769	67106233
ENSSSCG00000000807	SLC38A1	5	77009862	77058427
ENSSSCG00000000853	NT5DC3	5	80644245	80692941
ENSSSCG00000034914		5	63488688	63514531
ENSSSCG00000037609		5	61107393	61165992
ENSSSCG00000002664	GSE1	6	3246764	3349122
ENSSSCG00000002689	CMIP	6	6654411	6881813
ENSSSCG00000002808	ZNF319	6	19842585	19851288
ENSSSCG00000002811		6	19753036	19825631
ENSSSCG00000002812	KIFC3	6	19659616	19696073
ENSSSCG00000002814	ADGRG3	6	19574530	19599080
ENSSSCG00000002815	ADGRG1	6	19527648	19570893
ENSSSCG00000003622		6	89878058	89982415
ENSSSCG00000003721	CHST9	6	111465126	111719888
ENSSSCG00000003854	ECHDC2	6	159326150	159347173
ENSSSCG00000003857	ZYG11B	6	159407934	159480586
ENSSSCG00000003859	TUT4	6	159692797	159793758
ENSSSCG00000003861	ORC1	6	159819339	159852305
ENSSSCG00000003862	CC2D1B	6	159854593	159872015
ENSSSCG00000003863	ZFYVE9	6	159874028	160000904
ENSSSCG00000003867	TXNDC12	6	160137018	160168222
ENSSSCG00000003870	NRDC	6	160299131	160388502
ENSSSCG00000003881	SPATA6	6	163278962	163406410
ENSSSCG00000021292	OSBPL9	6	160388677	160566369
ENSSSCG00000024494	ST6GALNAC3	6	136633441	137201252
ENSSSCG00000027114	PODN	6	159159134	159297965
ENSSSCG00000027415	WWOX	6	8910138	9871053
ENSSSCG00000027417	LDLRAD4	6	96401654	96577643
ENSSSCG00000029519	CIAPIN1	6	19356069	19373060
ENSSSCG00000030438		6	96396043	96401089
ENSSSCG00000031300		6	163084682	163216256
ENSSSCG00000031324	ZYG11A	6	159349188	159397094
ENSSSCG00000037318	TRABD2B	6	163624072	163837863
ENSSSCG00000038627	ADAMTS18	6	10328944	10652504
ENSSSCG00000038657	ATPAF1	6	164830749	164862218
ENSSSCG00000038762	BTF3L4	6	160108138	160136168
ENSSSCG00000042401		6	156603999	156763986
ENSSSCG00000046729		6	157086526	157220317
ENSSSCG00000046753	KTI12	6	160155842	160157601
ENSSSCG00000002799	CNOT1	6	20271596	20372245
ENSSSCG00000002804	CSNK2A2	6	19976930	20016923
ENSSSCG00000002838	ZNF423	6	34932597	35299688
ENSSSCG00000002841	N4BP1	6	36122035	36174504
ENSSSCG00000003505	DDOST	6	78885268	78895853
ENSSSCG00000003708	ANKRD29	6	108459489	108517232
ENSSSCG00000003709	LAMA3	6	108548715	108805690
ENSSSCG00000003757	SSX2IP	6	129055523	129114217
ENSSSCG00000003825		6	152431435	152467338
ENSSSCG00000003833	DAB1	6	154936460	155374399
ENSSSCG00000003898	MKNK1	6	164887748	164933521
ENSSSCG00000021971	DPEP1	6	361197	376616
ENSSSCG00000022609	WWP2	6	17066799	17227926
ENSSSCG00000023125	CNTNAP4	6	11317848	11589300
ENSSSCG00000024419	RBBP8	6	107924002	108022669
ENSSSCG00000027119	COA7	6	159511860	159528049
ENSSSCG00000028805	PTPRM	6	99350303	100092883
ENSSSCG00000029034	COX4I1	6	3131019	3137530
ENSSSCG00000031730		6	96878141	96893474
ENSSSCG00000033425	ST6GALNAC5	6	136204374	136390995
ENSSSCG00000034127	SHISAL2A	6	159553772	159574405
ENSSSCG00000034765	PIEZO2	6	97643978	97944456
ENSSSCG00000035949	FTO	6	31174569	31564718
ENSSSCG00000037264	RAB31	6	98278647	98385795
ENSSSCG00000038533	NAPG	6	97961313	97974636
ENSSSCG00000039594	SSBP3	6	157911493	158081476
ENSSSCG00000041720		6	155908424	156023632
ENSSSCG00000041743		6	156711982	156766630
ENSSSCG00000042639		6	3465478	3493879
ENSSSCG00000043378		6	3430387	3489874
ENSSSCG00000043918		6	155908144	156311025
ENSSSCG00000045808		6	3136311	3152317
ENSSSCG00000047895		6	159472950	159477866
ENSSSCG00000048756		6	26009724	26014842
ENSSSCG00000002684	CDH13	6	4808255	5832415
ENSSSCG00000002795	CDH11	6	25783597	25933634
ENSSSCG00000003669	MFSD2A	6	95738969	95753245
ENSSSCG00000003673	SEH1L	6	96710701	96733795
ENSSSCG00000003716	SS18	6	110710569	110790379
ENSSSCG00000003777	SLC44A5	6	137682312	138009865
ENSSSCG00000003877	FAF1	6	161166996	161603725
ENSSSCG00000020872		6	164315291	164321171
ENSSSCG00000021036	RAB3B	6	160194555	160255632
ENSSSCG00000021738	PTPN2	6	96770253	96847125
ENSSSCG00000023391	LONP2	6	36372599	36466190
ENSSSCG00000023904	CFAP57	6	167988092	168049263
ENSSSCG00000023920	P3H1	6	168668311	168687829
ENSSSCG00000024129		6	164423610	164469823
ENSSSCG00000027525	DHCR24	6	157483783	157519061
ENSSSCG00000028126	MPPE1	6	97324727	97344736
ENSSSCG00000029633	USP24	6	157220403	157385055
ENSSSCG00000033443	DEPDC1	6	144157588	144185963
ENSSSCG00000037559	ACOT11	6	157749921	157796328
ENSSSCG00000038041	FYB2	6	155567231	155679156
ENSSSCG00000040452	TMEM241	6	108232864	108329730
ENSSSCG00000002660	MTHFSD	6	2561212	2586626
ENSSSCG00000002688	PLCG2	6	6433153	6603060
ENSSSCG00000002835	TOX3	6	32494236	32609926
ENSSSCG00000002847	GPT2	6	37625436	37669663
ENSSSCG00000003527	EPHB2	6	80650740	80843567
ENSSSCG00000003705	CABLES1	6	108116444	108227744
ENSSSCG00000003737	NOL4	6	117631227	118087992
ENSSSCG00000025454	POLR2C	6	19393597	19401116
ENSSSCG00000026526	CATSPER4	6	83609349	83627855
ENSSSCG00000027362	LEXM	6	157532779	157552413
ENSSSCG00000028387	CNKSR1	6	83598372	83608607
ENSSSCG00000032860	IFNLR1	6	81894642	81914071
ENSSSCG00000037341	RNF220	6	166666138	166910646
ENSSSCG00000039541	ANKRD11	6	455851	612868
ENSSSCG00000039797	APCDD1	6	97992233	98026766
ENSSSCG00000042603		6	7661402	8013338
ENSSSCG00000051530		6	32051192	32056419
ENSSSCG00000002670	USP10	6	3977231	4043533
ENSSSCG00000002682	MBTPS1	6	4503565	4558609
ENSSSCG00000002696	VAT1L	6	9957771	10120510
ENSSSCG00000002697	NUDT7	6	10158688	10173980
ENSSSCG00000002803	CCDC113	6	20052651	20088816
ENSSSCG00000002805	CFAP20	6	19954925	19969347
ENSSSCG00000002807	USB1	6	19852014	19874020
ENSSSCG00000003539	GRHL3	6	82013969	82050236
ENSSSCG00000003569	SLC9A1	6	84372649	84426997
ENSSSCG00000003736	ASXL3	6	117334259	117518026
ENSSSCG00000003811	ROR1	6	148315286	148761524
ENSSSCG00000003839	PLPP3	6	155800678	155894912
ENSSSCG00000003848	LRP8	6	158905410	158983382
ENSSSCG00000003895	EFCAB14	6	164777970	164821367
ENSSSCG00000003918	TOE1	6	165999904	166012377
ENSSSCG00000023191	LYPLA2	6	81601486	81605912
ENSSSCG00000023866	ACSF3	6	663123	709186
ENSSSCG00000025020	PCSK9	6	157388372	157409551
ENSSSCG00000026851	RMC1	6	108376777	108403169
ENSSSCG00000027489	TMCO4	6	78093664	78179071
ENSSSCG00000027659	FUCA1	6	81637994	81656068
ENSSSCG00000028097	GPBP1L1	6	165730595	165762389
ENSSSCG00000029518	RIOK3	6	108339013	108363868
ENSSSCG00000031344	AJAP1	6	65847984	65951738
ENSSSCG00000032298	ABCC11	6	36465192	36546976
ENSSSCG00000037676	KAZN	6	74236437	74378956
ENSSSCG00000038280	NSUN4	6	165091797	165118861
ENSSSCG00000040881	SLC38A7	6	20337137	20401684
ENSSSCG00000041987		6	167952933	167959766
ENSSSCG00000041998		6	18339643	18392928
ENSSSCG00000043611		6	153287765	153294257
ENSSSCG00000045126		6	161610873	161616375
ENSSSCG00000045528		6	83633866	83645835
ENSSSCG00000049031		6	98136421	98141543
ENSSSCG00000051066		6	20432098	20639219
ENSSSCG00000002648	CBFA2T3	6	779366	853822
ENSSSCG00000002666	KIAA0513	6	3724785	3779924
ENSSSCG00000002829	MMP2	6	30058595	30086982
ENSSSCG00000003511	HP1BP3	6	78975555	79007889
ENSSSCG00000003512	EIF4G3	6	79022138	79382029
ENSSSCG00000003687	EPB41L3	6	101420396	101671169
ENSSSCG00000003823	C1orf87	6	152174440	152256958
ENSSSCG00000003835	C8A	6	155464852	155530472
ENSSSCG00000003844	TTC4	6	157616502	157651655
ENSSSCG00000003913	MAST2	6	165406878	165619933
ENSSSCG00000003965		6	168765539	168870281
ENSSSCG00000022813	ABCC12	6	36557290	36649715
ENSSSCG00000025284	COQ9	6	19372711	19390820
ENSSSCG00000032083	MRPL37	6	158090970	158143500
ENSSSCG00000035965	AQP4	6	111407639	111422109
ENSSSCG00000039770	SLC6A9	6	167268963	167301599
ENSSSCG00000040687	CDH8	6	22923781	23279241
ENSSSCG00000042592		6	8229461	8456784
ENSSSCG00000043928		6	69606115	69612488
ENSSSCG00000046580		6	2465980	2473129
ENSSSCG00000048283		6	16501547	16562802
ENSSSCG00000002640	DEF8	6	140908	160692
ENSSSCG00000003773	AK5	6	135745881	136020541
ENSSSCG00000003847		6	158794958	158802780
ENSSSCG00000003882		6	163429433	163447854
ENSSSCG00000003909	PIK3R3	6	165268568	165402649
ENSSSCG00000021490	PRDM16	6	64704920	65012570
ENSSSCG00000025085	NEGR1	6	140780723	141647820
ENSSSCG00000037291	ELAVL4	6	161785770	161928910
ENSSSCG00000039769	SPIRE1	6	96934227	97114587
ENSSSCG00000000994	GMDS	7	752592	1285550
ENSSSCG00000001004	SLC22A23	7	1988696	2131908
ENSSSCG00000001008	BPHL	7	1882720	1909854
ENSSSCG00000001052	PHACTR1	7	9105874	9666881
ENSSSCG00000001080	CDKAL1	7	15910666	16626276
ENSSSCG00000001095	GMNN	7	19586002	19595344
ENSSSCG00000001097	RIPOR2	7	19609358	19838093
ENSSSCG00000001716	RCAN2	7	40980527	41282835
ENSSSCG00000001746	PKHD1	7	45450950	45925149
ENSSSCG00000001825	SLC41A3	7	53672130	53748727
ENSSSCG00000001835	ABHD2	7	54655804	54770131
ENSSSCG00000001836	RLBP1	7	54776113	54889014
ENSSSCG00000001837	FANCI	7	54811027	54889998
ENSSSCG00000002257	MCTP2	7	84723932	84962666
ENSSSCG00000002267	RGMA	7	85921594	85968888
ENSSSCG00000002275	PPP1R36	7	88614891	88654038
ENSSSCG00000002283	FUT8	7	89519730	89680489
ENSSSCG00000002285	GPHN	7	90346714	90916455
ENSSSCG00000002287	PALS1	7	90984394	91055620
ENSSSCG00000002329	MAP3K9	7	94303085	94380259
ENSSSCG00000002340	PSEN1	7	96478190	96569130
ENSSSCG00000002349		7	96941917	96946397
ENSSSCG00000002350	MIDEAS	7	97052417	97122966
ENSSSCG00000002368	LTBP2	7	97745396	97852502
ENSSSCG00000002375	RPS6KL1	7	98112742	98131763
ENSSSCG00000002381	NEK9	7	98275979	98322055
ENSSSCG00000002412	STON2	7	104039493	104189701
ENSSSCG00000021676		7	96819542	96852540
ENSSSCG00000025488	MCM3	7	46084662	46104375
ENSSSCG00000025984	TTLL5	7	98823871	99130915
ENSSSCG00000028877	RAD51B	7	91592424	92345294
ENSSSCG00000028942	NRXN3	7	101604569	101938298
ENSSSCG00000030197	CD2AP	7	42218290	42332518
ENSSSCG00000030626	ALDH1L1	7	53748653	53794706
ENSSSCG00000033093	RGS6	7	95365939	95930034
ENSSSCG00000036702	ACTN1	7	92550007	92644842
ENSSSCG00000040166	FLRT2	7	107812613	107913618
ENSSSCG00000044421		7	18467027	18471585
ENSSSCG00000046222		7	21632862	21936037
ENSSSCG00000049691		7	16945438	17345983
ENSSSCG00000000999	CDYL	7	2846090	2966240
ENSSSCG00000001011	SERPINB1	7	1684215	1693299
ENSSSCG00000001085	DCDC2	7	19048088	19219075
ENSSSCG00000001490	KHDRBS2	7	27390918	27895597
ENSSSCG00000001518	ITPR3	7	29835922	29901309
ENSSSCG00000001735	RHAG	7	43703876	43729995
ENSSSCG00000001872	LINGO1	7	57684589	57890126
ENSSSCG00000002269	MTHFD1	7	88471414	88537387
ENSSSCG00000002270		7	88416030	88467557
ENSSSCG00000002277	SPTB	7	88812718	88954306
ENSSSCG00000002306	GALNT16	7	92929069	93041442
ENSSSCG00000002314	SMOC1	7	93480159	93628328
ENSSSCG00000002337	ZFYVE1	7	96323262	96380284
ENSSSCG00000002372	YLPM1	7	97976144	98042230
ENSSSCG00000002388	ESRRB	7	99514168	99699011
ENSSSCG00000002410	CEP128	7	103345985	103760292
ENSSSCG00000002414	SEL1L	7	104219411	104283195
ENSSSCG00000002423	KCNK10	7	110121263	110271481
ENSSSCG00000002436	TTC7B	7	112270164	112519191
ENSSSCG00000002452	LGMN	7	114173693	114217102
ENSSSCG00000002467	ASB2	7	115208700	115258654
ENSSSCG00000002469	OTUB2	7	115304871	115327054
ENSSSCG00000002470	DDX24	7	115328121	115352929
ENSSSCG00000002494	CLMN	7	116476791	116590265
ENSSSCG00000035895	JDP2	7	98575667	98616474
ENSSSCG00000037284	CCDC85C	7	120514491	120597318
ENSSSCG00000041051		7	2540631	2642780
ENSSSCG00000041801		7	42205108	42207250
ENSSSCG00000000985	EXOC2	7	195083	341442
ENSSSCG00000001033	SLC35B3	7	5579152	5606531
ENSSSCG00000001038		7	7462242	7473800
ENSSSCG00000001042	MAK	7	7482097	7538282
ENSSSCG00000001064		7	12254388	12299531
ENSSSCG00000001487	KLHL31	7	27062044	27106111
ENSSSCG00000001639	TRERF1	7	37333947	37554570
ENSSSCG00000001710	RUNX2	7	40106532	40460687
ENSSSCG00000001718	CYP39A1	7	41344804	41425997
ENSSSCG00000001814	IQGAP1	7	52958106	53129958
ENSSSCG00000002425	PTPN21	7	110373530	110453812
ENSSSCG00000002428	TTC8	7	110731731	110784853
ENSSSCG00000002429	FOXN3	7	111039633	111451893
ENSSSCG00000002430	EFCAB11	7	111600717	111766205
ENSSSCG00000020858	KIF13A	7	13498222	13716757
ENSSSCG00000024310	F13A1	7	3751292	3900762
ENSSSCG00000025768	CALM1	7	112160806	112171744
ENSSSCG00000028777		7	1567817	1657419
ENSSSCG00000031489	DUSP22	7	43487	96267
ENSSSCG00000031771	TSHR	7	103768296	103925922
ENSSSCG00000033381	IRF4	7	133371	149609
ENSSSCG00000033701		7	2487600	2569284
ENSSSCG00000038929	CEMIP	7	49622539	49792543
ENSSSCG00000039616	ZBTB25	7	88531929	88575658
ENSSSCG00000041631		7	94380668	94400297
ENSSSCG00000042895		7	107785422	107791824
ENSSSCG00000050204		7	2503559	2527735
ENSSSCG00000001074	KDM1B	7	13845942	13901255
ENSSSCG00000001075		7	13901569	13935482
ENSSSCG00000001091	KIAA0319	7	19383196	19486265
ENSSSCG00000001400	DDX39B	7	23658088	23670031
ENSSSCG00000001401	ATP6V1G2	7	23670965	23673837
ENSSSCG00000001402	NFKBIL1	7	23669595	23685087
ENSSSCG00000001484	TINAG	7	26446306	26522965
ENSSSCG00000001729	PTCHD4	7	42570094	42770225
ENSSSCG00000001921	NEO1	7	60064994	60300562
ENSSSCG00000002262	SV2B	7	87568026	87766335
ENSSSCG00000002286	GARIN2	7	90923591	90942383
ENSSSCG00000002305	EXD2	7	92848032	92913771
ENSSSCG00000002332	SIPA1L1	7	95022924	95167107
ENSSSCG00000002442	CATSPERB	7	113201004	113297405
ENSSSCG00000002450	SLC24A4	7	113836230	114014949
ENSSSCG00000002457	ITPK1	7	114361968	114520793
ENSSSCG00000024377	RPS6KA5	7	112561988	112753564
ENSSSCG00000028225	DICER1	7	116365802	116411224
ENSSSCG00000031269	LYRM4	7	3070470	3192922
ENSSSCG00000034070	ZNF592	7	52731224	52793927
ENSSSCG00000036257	EEF1E1	7	5370967	5390633
ENSSSCG00000038717	FARS2	7	3262396	3557407
ENSSSCG00000038851	UNC79	7	114766489	115027711
ENSSSCG00000039415	CCDC197	7	115280486	115294240
ENSSSCG00000039701	DCAF5	7	92715384	92812979
ENSSSCG00000041322	ALPK3	7	52667362	52718757
ENSSSCG00000001002	PRPF4B	7	2382495	2412908
ENSSSCG00000001065	ATXN1	7	12301013	12457450
ENSSSCG00000001087	MRS2	7	19244661	19291531
ENSSSCG00000001485	MLIP	7	26561359	26793724
ENSSSCG00000001715	ENPP5	7	40920031	40933326
ENSSSCG00000002259		7	88105580	88219075
ENSSSCG00000002276	PLEKHG3	7	88764471	88810994
ENSSSCG00000002444	FBLN5	7	113423632	113512198
ENSSSCG00000020701	TTC9	7	94218649	94254730
ENSSSCG00000021361	ZNF710	7	55575336	55652928
ENSSSCG00000021576	CD83	7	10359211	10385961
ENSSSCG00000035297	ISG12(A)	7	115356517	115361538
ENSSSCG00000041356		7	21614987	21621632
ENSSSCG00000041494		7	296890	304358
ENSSSCG00000044602		7	14695398	14697932
ENSSSCG00000045446		7	13817107	13818111
ENSSSCG00000047304	OR2B6	7	21676067	21688732
ENSSSCG00000001010	WRNIP1	7	1656984	1667879
ENSSSCG00000001068	CAP2	7	13211574	13350961
ENSSSCG00000001076	RNF144B	7	13946658	14119091
ENSSSCG00000001089	GPLD1	7	19291174	19346619
ENSSSCG00000001092	TDP2	7	19489384	19502520
ENSSSCG00000001595	DAAM2	7	35159888	35285941
ENSSSCG00000001597	LRFN2	7	35723797	35914467
ENSSSCG00000001709	SUPT3H	7	39751927	40161103
ENSSSCG00000001724		7	41587749	41625017
ENSSSCG00000002281	FNTB	7	89052507	89131072
ENSSSCG00000002427		7	110512072	110705437
ENSSSCG00000002441	PPP4R3A	7	113111332	113148954
ENSSSCG00000002443	TC2N	7	113337035	113389588
ENSSSCG00000002445	TRIP11	7	113524430	113600088
ENSSSCG00000002464	PRIMA1	7	115038630	115100756
ENSSSCG00000002632	SLC28A1	7	52605289	52652876
ENSSSCG00000021146	GPR65	7	109985307	109989280
ENSSSCG00000021606	FLVCR2	7	98718097	98823839
ENSSSCG00000023956	NEDD9	7	7807044	7914061
ENSSSCG00000032355	LY86	7	4108118	4156625
ENSSSCG00000032482		7	89744988	89769956
ENSSSCG00000035867	GFOD1	7	9735660	9853788
ENSSSCG00000035989		7	85081356	85082226
ENSSSCG00000039202	FCF1	7	97940954	97958624
ENSSSCG00000040047	TMEM151B	7	39268056	39307825
ENSSSCG00000041802		7	5795175	5800942
ENSSSCG00000001045	ELOVL2	7	7651601	7774018
ENSSSCG00000001053	TBC1D7	7	9685266	9708781
ENSSSCG00000001073	TPMT	7	13820866	13846012
ENSSSCG00000001499	DST	7	28812252	29300152
ENSSSCG00000002440	CCDC88C	7	112917534	113045682
ENSSSCG00000023724	ZBTB1	7	88576008	88602724
ENSSSCG00000030668	UQCC2	7	29899043	29929795
ENSSSCG00000033721		7	76469955	77058644
ENSSSCG00000039021	LSM2	7	23900395	23908490
ENSSSCG00000040355	TICRR	7	55143240	55200640
ENSSSCG00000008756	DHX15	8	18563807	18620909
ENSSSCG00000008804	GRXCR1	8	33838400	33952661
ENSSSCG00000008820	TEC	8	38051059	38181874
ENSSSCG00000008826	FRYL	8	38397375	38697205
ENSSSCG00000008834	SPATA18	8	39163088	39203956
ENSSSCG00000008836	SCFD2	8	39715528	40145887
ENSSSCG00000008972	PPEF2	8	71519274	71573563
ENSSSCG00000008989	CNOT6L	8	73185999	73335741
ENSSSCG00000009050	INPP4B	8	85084133	85514516
ENSSSCG00000009141	MCUB	8	112539189	112651261
ENSSSCG00000009226	KLHL8	8	131634209	131700068
ENSSSCG00000009228	MAPK10	8	132298299	132776820
ENSSSCG00000009229	ARHGAP24	8	132761720	133242014
ENSSSCG00000021874	UNC5C	8	124142030	124530603
ENSSSCG00000022986	CCSER1	8	127730902	128953332
ENSSSCG00000023907	AFAP1	8	3069959	3202533
ENSSSCG00000024314	FGG	8	74553105	74563688
ENSSSCG00000026196	FAM13A	8	130021643	130327729
ENSSSCG00000029061	BMP3	8	136880456	136904739
ENSSSCG00000029227	LDB2	8	11641064	12037265
ENSSSCG00000034870	ODAPH	8	71215152	71226319
ENSSSCG00000035020	STK32B	8	5056817	5418329
ENSSSCG00000036284	USP46	8	39517512	39581727
ENSSSCG00000044029		8	74005585	74012526
ENSSSCG00000050540		8	73970548	74007744
ENSSSCG00000008693	NOP14	8	1716826	1737902
ENSSSCG00000008695	MFSD10	8	1710530	1715760
ENSSSCG00000008754	GBA3	8	16897288	17044570
ENSSSCG00000008813	CORIN	8	37530815	37809761
ENSSSCG00000008819	TXK	8	37977986	38046933
ENSSSCG00000008832		8	39106927	39126800
ENSSSCG00000008970	CDKL2	8	71231152	71260815
ENSSSCG00000008974	SDAD1	8	71613174	71646779
ENSSSCG00000008981		8	71982971	71987532
ENSSSCG00000008985	SOWAHB	8	72539307	72543298
ENSSSCG00000009037	ZNF827	8	82596659	82783676
ENSSSCG00000009203	SNCA	8	129248819	129271128
ENSSSCG00000009208	HERC3	8	130346214	130470247
ENSSSCG00000009225	HSD17B11	8	131472582	131541108
ENSSSCG00000009250	PRKG2	8	136755469	136852906
ENSSSCG00000022155	RBPJ	8	19922779	20166754
ENSSSCG00000022896	CRMP1	8	4734200	4805644
ENSSSCG00000026360	CLGN	8	86621178	86675795
ENSSSCG00000026886	DCHS2	8	74664598	74934835
ENSSSCG00000029813	TSPAN5	8	121657325	121843242
ENSSSCG00000038550	SCOC	8	86679843	86690676
ENSSSCG00000039821		8	129870487	129878245
ENSSSCG00000047882		8	9924053	10226520
ENSSSCG00000049617		8	73082296	73089675
ENSSSCG00000008709		8	4613985	4679567
ENSSSCG00000008773	PGM2	8	29307685	29342861
ENSSSCG00000008808	GNPDA2	8	35193659	35216206
ENSSSCG00000009047	SMARCA5	8	84184576	84224871
ENSSSCG00000009142	SEC24B	8	112670533	112762858
ENSSSCG00000009202	MMRN1	8	129113966	129173392
ENSSSCG00000009220	DMP1	8	131285330	131313130
ENSSSCG00000009221		8	131318189	131328105
ENSSSCG00000009222	SPARCL1	8	131386973	131431200
ENSSSCG00000022446	SEL1L3	8	19534459	19649695
ENSSSCG00000023001	CCDC149	8	18807739	18914080
ENSSSCG00000026232	FAM184B	8	12634377	12741488
ENSSSCG00000029507	RASGEF1B	8	136568711	136595049
ENSSSCG00000031700	SLC2A9	8	6210478	6367496
ENSSSCG00000036501	WDR1	8	6413347	6452346
ENSSSCG00000040272	TTC29	8	81746489	81982760
ENSSSCG00000040571		8	19701022	19715088
ENSSSCG00000045578		8	18488520	18492478
ENSSSCG00000048515		8	129825351	129829606
ENSSSCG00000051509		8	129812149	129818890
ENSSSCG00000008770	NWD2	8	28801568	29009163
ENSSSCG00000008829	OCIAD2	8	38772714	38793216
ENSSSCG00000008976	ART3	8	71758034	71795343
ENSSSCG00000008986	SEPTIN11	8	72543621	72679171
ENSSSCG00000009048	GAB1	8	84257965	84391621
ENSSSCG00000009135	LRIT3	8	112360222	112376410
ENSSSCG00000009137	GAR1	8	112400005	112414033
ENSSSCG00000020717	FHIP1A	8	77328621	77602069
ENSSSCG00000022353	RAP1GDS1	8	121866805	122082948
ENSSSCG00000023426		8	69732183	69776913
ENSSSCG00000023593	AFF1	8	131728873	131924819
ENSSSCG00000028952	SLC10A6	8	131997314	132021981
ENSSSCG00000031736	MGST2	8	87327425	87390520
ENSSSCG00000032190	C4orf36	8	131969291	131976753
ENSSSCG00000037723	CFAP299	8	136963965	137491976
ENSSSCG00000008692	ADD1	8	1627062	1710650
ENSSSCG00000008710	JAKMIP1	8	4492389	4612204
ENSSSCG00000008787	KLHL5	8	30361338	30440750
ENSSSCG00000008812	ATP10D	8	37407711	37530373
ENSSSCG00000008961	MTHFD2L	8	70179658	70290047
ENSSSCG00000009007	TMEM131L	8	75466140	75644826
ENSSSCG00000009125		8	109306796	109912908
ENSSSCG00000009132	ENPEP	8	111748514	111858510
ENSSSCG00000009140	CASP6	8	112520629	112537045
ENSSSCG00000009217	PKD2	8	131005407	131058932
ENSSSCG00000009259	PAQR3	8	138646625	138669115
ENSSSCG00000022004	SH3BP2	8	1583193	1619037
ENSSSCG00000022168	APBB2	8	31921593	32193940
ENSSSCG00000023785	TMEM156	8	30289407	30342600
ENSSSCG00000023934	KCNIP4	8	15211917	16346786
ENSSSCG00000027722	BMP2K	8	138674823	138790083
ENSSSCG00000032637	EVC	8	4810093	4891165
ENSSSCG00000034633	CFAP99	8	1313154	1351276
ENSSSCG00000034811	QDPR	8	12529512	12549603
ENSSSCG00000035621	GABRB1	8	36978547	37355008
ENSSSCG00000036236	ELOVL6	8	112027054	112191274
ENSSSCG00000047140		8	82457368	82511177
ENSSSCG00000050222		8	138579174	138584875
ENSSSCG00000051008		8	138573313	138577920
ENSSSCG00000008738	CC2D2A	8	10779334	10898190
ENSSSCG00000008842	KIT	8	41402043	41493734
ENSSSCG00000008983	CCDC158	8	71990119	72088829
ENSSSCG00000009002	TLR2	8	75411993	75428330
ENSSSCG00000009060	MAML3	8	86879974	87323117
ENSSSCG00000009083	SPRY1	8	100450266	100863446
ENSSSCG00000009115	NDST3	8	105222025	105369529
ENSSSCG00000009188	STPG2	8	122115074	122441584
ENSSSCG00000009216	SPP1	8	131077786	131085340
ENSSSCG00000026655	PTPN13	8	132035151	132249411
ENSSSCG00000038731	STX18	8	5890765	6004399
ENSSSCG00000009111	SYNPO2	8	104677583	104873791
ENSSSCG00000009112	SEC24D	8	104882035	105005398
ENSSSCG00000009192	PDLIM5	8	125044028	125259945
ENSSSCG00000014802	NUMA1	9	6591945	6662085
ENSSSCG00000014827	PLEKHB1	9	8102056	8117815
ENSSSCG00000014840	P4HA3	9	8627413	8667772
ENSSSCG00000014850	SPCS2	9	9280631	9305599
ENSSSCG00000014851	SLCO2B1	9	9436492	9476662
ENSSSCG00000014855	RPS3	9	9624990	9630401
ENSSSCG00000014960	AMOTL1	9	26864312	26973552
ENSSSCG00000015099	BCL9L	9	46146525	46174589
ENSSSCG00000015115	CBL	9	46416938	46512834
ENSSSCG00000015120	USP2	9	46563482	46590392
ENSSSCG00000015135	SORL1	9	48435345	48653655
ENSSSCG00000015193		9	51593493	51767772
ENSSSCG00000015379	DNAH11	9	90423092	90768353
ENSSSCG00000015482	VAMP4	9	114138330	114174979
ENSSSCG00000015582	PTPN14	9	129055698	129248578
ENSSSCG00000027710	PDZD3	9	46401713	46406219
ENSSSCG00000028204	TREH	9	45949894	45965341
ENSSSCG00000033352	FAM163A	9	121380415	121461054
ENSSSCG00000037534	OPCML	9	59037714	60140839
ENSSSCG00000044952	NLRX1	9	46384948	46400983
ENSSSCG00000014730		9	5015181	5021593
ENSSSCG00000014838	PGM2L1	9	8689481	8761709
ENSSSCG00000014878	PAK1	9	11830095	12020415
ENSSSCG00000014882	RSF1	9	12121825	12278120
ENSSSCG00000014904	DLG2	9	17576135	19545916
ENSSSCG00000015082	DSCAML1	9	44785701	45147140
ENSSSCG00000015085	IL10RA	9	45310534	45325168
ENSSSCG00000015086	TMPRSS4	9	45400600	45435916
ENSSSCG00000015098	CXCR5	9	46143117	46146636
ENSSSCG00000015106	HYOU1	9	46264933	46276995
ENSSSCG00000015111	C2CD2L	9	46321817	46331078
ENSSSCG00000015119	MFRP	9	46550315	46556077
ENSSSCG00000015125	NECTIN1	9	46789726	46891304
ENSSSCG00000015129	ARHGEF12	9	47475805	47618361
ENSSSCG00000015252	SNX19	9	57510486	57558339
ENSSSCG00000015410	PHTF2	9	102221326	102348696
ENSSSCG00000015462	TPK1	9	112931795	113305175
ENSSSCG00000015499	RABGAP1L	9	116463779	117060053
ENSSSCG00000015525	TOR3A	9	120860104	120885919
ENSSSCG00000021068	TRAF5	9	131775470	131822529
ENSSSCG00000024578	PHLDB1	9	45902155	45949415
ENSSSCG00000028979	UVRAG	9	10088798	10370855
ENSSSCG00000031970	RASSF5	9	67157167	67237365
ENSSSCG00000032330		9	46608156	46612266
ENSSSCG00000042110		9	8698185	8699755
ENSSSCG00000050318	SMIM35	9	45336051	45409087
ENSSSCG00000014725		9	4800293	4802364
ENSSSCG00000014805	TOMT	9	6681150	6686321
ENSSSCG00000014832	DNAJB13	9	8342476	8355406
ENSSSCG00000014833	UCP2	9	8358025	8365547
ENSSSCG00000014881	CLNS1A	9	12092997	12113670
ENSSSCG00000015045	NCAM1	9	40628631	40960591
ENSSSCG00000015095	UBE4A	9	45661106	45704810
ENSSSCG00000015097	DDX6	9	46025625	46063818
ENSSSCG00000015101	FOXR1	9	46208808	46220078
ENSSSCG00000015116	MCAM	9	46512784	46522083
ENSSSCG00000015117	RNF26	9	46543735	46546569
ENSSSCG00000015253	NTM	9	58743504	58968355
ENSSSCG00000015296		9	68209168	68222557
ENSSSCG00000015300	ZNF804B	9	68983827	69497001
ENSSSCG00000015363	AGR2	9	86041369	86053857
ENSSSCG00000015474	PPFIA4	9	113727855	113777766
ENSSSCG00000015508	TNR	9	117373545	117771224
ENSSSCG00000015519	RASAL2	9	119941862	120325316
ENSSSCG00000015524	FAM20B	9	120809964	120854961
ENSSSCG00000015598	PACC1	9	130835317	131001479
ENSSSCG00000021464	SOAT1	9	121045234	121113692
ENSSSCG00000023351	PLA2G4A	9	127859051	128162638
ENSSSCG00000023850		9	76699559	76772384
ENSSSCG00000026412	PLXNA2	9	134584406	134796063
ENSSSCG00000028293	RCOR3	9	131833399	131890799
ENSSSCG00000030053	ARCN1	9	45863559	45897613
ENSSSCG00000030095	ZBTB16	9	41639701	41836742
ENSSSCG00000030206	STK33	9	786650	936723
ENSSSCG00000035554	LHFPL3	9	104275423	104827405
ENSSSCG00000035595	HMCN1	9	126850313	127342685
ENSSSCG00000036887	CLPB	9	6836390	6981892
ENSSSCG00000038958	DNM3	9	114262791	114797674
ENSSSCG00000039996	FAM168A	9	7852357	8071812
ENSSSCG00000041374		9	129704083	129870858
ENSSSCG00000042234		9	10590279	10627891
ENSSSCG00000014567	TRIM66	9	738551	764472
ENSSSCG00000014803	LRRC51	9	6663134	6673271
ENSSSCG00000014804	LAMTOR1	9	6672475	6680053
ENSSSCG00000014806	ANAPC15	9	6685939	6689256
ENSSSCG00000014843	CHRDL2	9	9017690	9053554
ENSSSCG00000014852	ARRB1	9	9516947	9597976
ENSSSCG00000014877		9	11353889	11411612
ENSSSCG00000014902	ANKRD42	9	17334063	17410297
ENSSSCG00000015050	ZW10	9	41348896	41400208
ENSSSCG00000015090	MPZL3	9	45536028	45564194
ENSSSCG00000015200	ESAM	9	51983023	51992393
ENSSSCG00000015234	KIRREL3	9	53491991	53664072
ENSSSCG00000015259	B3GAT1	9	60995283	61010471
ENSSSCG00000015290	CDK18	9	66175678	66202795
ENSSSCG00000015368	HDAC9	9	87449359	88186961
ENSSSCG00000015480	PRRC2C	9	113973325	114067553
ENSSSCG00000015523	RALGPS2	9	120420942	120724218
ENSSSCG00000015526	NPHS2	9	121218369	121236430
ENSSSCG00000015527	TDRD5	9	121211960	121333220
ENSSSCG00000015584	PROX1	9	129532184	129580982
ENSSSCG00000024674	ABL2	9	120892952	120984695
ENSSSCG00000035066	MYOC	9	114087378	114098745
ENSSSCG00000038710	TMPRSS13	9	45241008	45258034
ENSSSCG00000040140	CD3E	9	45619482	45633968
ENSSSCG00000040650	KCNH1	9	131960480	132334953
ENSSSCG00000014791	RRM1	9	6025073	6065143
ENSSSCG00000014876	MYO7A	9	11249075	11666296
ENSSSCG00000014901	PCF11	9	17297861	17324710
ENSSSCG00000015201	MSANTD2	9	51997151	52028776
ENSSSCG00000015203	ROBO4	9	52083760	52097736
ENSSSCG00000015211	PKNOX2	9	52349714	52610680
ENSSSCG00000015258	GLB1L2	9	60954524	60993588
ENSSSCG00000015307	CDK14	9	70499873	71310250
ENSSSCG00000015335	DYNC1I1	9	75414755	75760519
ENSSSCG00000015494	ZBTB37	9	116149293	116181689
ENSSSCG00000021059	ADORA1	9	113835921	113872365
ENSSSCG00000021702	XRRA1	9	9155210	9280639
ENSSSCG00000021822	RNF169	9	9069617	9173915
ENSSSCG00000023324	KMT2A	9	45743397	45824884
ENSSSCG00000031141	ABCA13	9	135115078	135451812
ENSSSCG00000035653	PGAP2	9	6291930	6319409
ENSSSCG00000042620		9	1324378	1325322
ENSSSCG00000048707		9	138903796	138909583
ENSSSCG00000014831	PAAF1	9	8278905	8335121
ENSSSCG00000014835	C2CD3	9	8393612	8512848
ENSSSCG00000015052	USP28	9	41417564	41480994
ENSSSCG00000015083		9	45182400	45218254
ENSSSCG00000015105	SLC37A4	9	46247284	46254031
ENSSSCG00000015126	TRIM29	9	47256317	47284006
ENSSSCG00000015350	THSD7A	9	81076091	81518344
ENSSSCG00000015362	TSPAN13	9	85996641	86033349
ENSSSCG00000015488	TNFSF4	9	115550569	115659263
ENSSSCG00000015507	TNN	9	117137250	117243815
ENSSSCG00000015536	LHX4	9	121851270	121897211
ENSSSCG00000031550	C1orf105	9	114814030	114851040
ENSSSCG00000035369	RD3	9	131705229	131719288
ENSSSCG00000037299	TIMM10B	9	3248159	3250050
ENSSSCG00000038506		9	135025443	135078913
ENSSSCG00000039656		9	6282906	6295374
ENSSSCG00000045005	FAM133B	9	72472338	72503756
ENSSSCG00000045230		9	129585521	129613647
ENSSSCG00000045625		9	3222414	3238942
ENSSSCG00000048987		9	57558458	57596412
ENSSSCG00000049217		9	120729835	120746450
ENSSSCG00000051311		9	40914845	40942641
ENSSSCG00000014792	STIM1	9	6066617	6270575
ENSSSCG00000014884		9	12310113	12432136
ENSSSCG00000014970	MTMR2	9	27854491	27974423
ENSSSCG00000015426	RELN	9	103460863	103963883
ENSSSCG00000015427	ORC5	9	104083830	104166541
ENSSSCG00000015548	RGSL1	9	123814171	123879496
ENSSSCG00000015583	SMYD2	9	129263526	129316349
ENSSSCG00000029323	KCNE3	9	8810720	8822494
ENSSSCG00000010915	NAV1	10	23885798	24102340
ENSSSCG00000011030	CUBN	10	43102946	43414758
ENSSSCG00000011059		10	49553495	49623656
ENSSSCG00000011090	NEBL	10	53602936	53958047
ENSSSCG00000011163	DIP2C	10	68770164	69141871
ENSSSCG00000024480	SFMBT2	10	63877586	64070770
ENSSSCG00000026354	PRPF18	10	48061728	48164499
ENSSSCG00000027314	CAMSAP2	10	23275322	23360167
ENSSSCG00000030156	APBB1IP	10	49124543	49189308
ENSSSCG00000033737		10	23417473	23440480
ENSSSCG00000038811	MOB3B	10	38438346	38680995
ENSSSCG00000039658		10	46935557	47223382
ENSSSCG00000010879	KIF26B	10	18081754	18219848
ENSSSCG00000010912	KIF14	10	23123480	23174273
ENSSSCG00000011022	SVIL	10	41282412	41462764
ENSSSCG00000011023	ZNF438	10	41574566	41578348
ENSSSCG00000011046	ITGA8	10	46132913	46303343
ENSSSCG00000011049	DCLRE1C	10	46820053	46868028
ENSSSCG00000011075	KIAA1217	10	50707054	51205619
ENSSSCG00000011111	CAMK1D	10	59204724	59630285
ENSSSCG00000011121		10	60506504	61084960
ENSSSCG00000011131	PRKCQ	10	64458180	64600339
ENSSSCG00000011160	ADARB2	10	68013449	68467189
ENSSSCG00000021706	KIF21B	10	23445000	23491181
ENSSSCG00000025759		10	46752241	46768034
ENSSSCG00000032444	PLXDC2	10	54268471	54675927
ENSSSCG00000032735	INAVA	10	23392099	23412712
ENSSSCG00000032984	BEND7	10	48177762	48262051
ENSSSCG00000033654	FANCC	10	26796572	27061801
ENSSSCG00000036117		10	66741291	66971746
ENSSSCG00000040615	MALRD1	10	54785314	55380957
ENSSSCG00000043083		10	62561937	62568908
ENSSSCG00000043133		10	37720395	37729894
ENSSSCG00000010834	MIA3	10	11377846	11429015
ENSSSCG00000010840	RGS7	10	11950901	12322359
ENSSSCG00000010908	PTPRC	10	21560073	21601308
ENSSSCG00000011040	CACNB2	10	44421485	44886425
ENSSSCG00000011041	NSUN6	10	44891257	44958004
ENSSSCG00000011042	RSU1	10	45079007	45289422
ENSSSCG00000011060	GAD2	10	49313647	49390926
ENSSSCG00000011103	PARD3	10	56967434	57600456
ENSSSCG00000022034	SMYD3	10	18267189	19019642
ENSSSCG00000024127	ABI1	10	48939446	49069441
ENSSSCG00000024784	CACNA1S	10	23502898	23568058
ENSSSCG00000024975	NR5A2	10	22715735	22865364
ENSSSCG00000026499	NMT2	10	46647179	46722518
ENSSSCG00000029783	MKX	10	39096782	39172198
ENSSSCG00000031634		10	23965428	23967272
ENSSSCG00000035136	SDCCAG8	10	16191156	16441815
ENSSSCG00000041664		10	41521849	41534431
ENSSSCG00000042778		10	68719292	68729126
ENSSSCG00000046498		10	12322504	12363498
ENSSSCG00000010823	IARS2	10	9685678	9737159
ENSSSCG00000010837	FAM177B	10	11491455	11501712
ENSSSCG00000010872	AKT3	10	16441447	16741337
ENSSSCG00000010900	DENND1B	10	20395481	20635748
ENSSSCG00000010949	DAPK1	10	27724648	27954350
ENSSSCG00000010959	NTRK2	10	30033405	30429882
ENSSSCG00000010981	NUDT2	10	32451064	32466839
ENSSSCG00000010984	KIF24	10	32467072	32552375
ENSSSCG00000011027	KIF5B	10	42637109	42693491
ENSSSCG00000011106		10	57881622	57895613
ENSSSCG00000011169	PRXL2C	10	25428164	25446185
ENSSSCG00000024444	DDX59	10	23198798	23221067
ENSSSCG00000027557		10	25471983	25590019
ENSSSCG00000028602	GTPBP4	10	68547319	68568713
ENSSSCG00000029602	WDR37	10	68427192	68535143
ENSSSCG00000034972	CNIH3	10	12819576	12960992
ENSSSCG00000037997		10	10986227	11313812
ENSSSCG00000041187		10	12537689	12552974
ENSSSCG00000041727		10	187208	202436
ENSSSCG00000043929		10	62554316	62588366
ENSSSCG00000047421		10	12356940	12360994
ENSSSCG00000048896		10	49224515	49253099
ENSSSCG00000010801	CDC73	10	575075	667432
ENSSSCG00000010824	RAB3GAP2	10	9734768	9828525
ENSSSCG00000010858	SDE2	10	13876386	13897862
ENSSSCG00000010922	ELF3	10	24237875	24243058
ENSSSCG00000011047	FAM171A1	10	46449781	46601087
ENSSSCG00000011056	FRMD4A	10	47384861	48049706
ENSSSCG00000011070	MPP7	10	39532370	39798356
ENSSSCG00000021624		10	23767206	23778722
ENSSSCG00000022953	PTER	10	45362928	45440215
ENSSSCG00000030502	CEP170	10	16068542	16191137
ENSSSCG00000036693	ZNF658	10	38797315	38818047
ENSSSCG00000038536	GPR158	10	49862312	50202453
ENSSSCG00000044936		10	41092233	41097484
ENSSSCG00000051707		10	28421887	28456843
ENSSSCG00000010825	MARK1	10	9980383	10104867
ENSSSCG00000010878	EFCAB2	10	17628396	17656201
ENSSSCG00000010882	CNST	10	19046429	19139655
ENSSSCG00000010943		10	27078116	27161469
ENSSSCG00000010952		10	29030815	29061174
ENSSSCG00000011028	EPC1	10	42836047	42946857
ENSSSCG00000011048	SUV39H2	10	46873126	46900040
ENSSSCG00000011068		10	48694809	48855155
ENSSSCG00000011069	ODAD2	10	39274932	39462846
ENSSSCG00000011112	CDC123	10	59718340	59765621
ENSSSCG00000011127	TAF3	10	63422204	63576378
ENSSSCG00000011128	ITIH2	10	63635210	63672163
ENSSSCG00000011133	PFKFB3	10	64776315	64802287
ENSSSCG00000011157	PITRM1	10	66996954	67047235
ENSSSCG00000011162		10	68621828	68707891
ENSSSCG00000022045	PTCHD3	10	42986327	43004688
ENSSSCG00000036270	ATP6V1G3	10	21371257	21410296
ENSSSCG00000038150		10	28860854	28995517
ENSSSCG00000038184	ACBD7	10	46740585	46750606
ENSSSCG00000051370		10	49205750	49210225
ENSSSCG00000011129	ITIH5	10	63688427	63767118
ENSSSCG00000035479	DISP1	10	11526619	11709888
ENSSSCG00000038162	CCL21	10	32093763	32096224
ENSSSCG00000038768	GPR37L1	10	24307058	24315103
ENSSSCG00000040707		10	31929301	32013264
ENSSSCG00000049649		10	37994466	38001910
ENSSSCG00000009314	FLT3	11	5370496	5455358
ENSSSCG00000009330	ALOX5AP	11	7411644	7438108
ENSSSCG00000009331	MEDAG	11	7545494	7562737
ENSSSCG00000009333		11	7677012	7714348
ENSSSCG00000009341		11	8974226	8997775
ENSSSCG00000009345	PDS5B	11	9014755	9223031
ENSSSCG00000009362	TRPC4	11	13298992	13517502
ENSSSCG00000009449	TDRD3	11	33258063	33440123
ENSSSCG00000009505	MBNL2	11	66481923	66641653
ENSSSCG00000021818	ENOX1	11	23237775	23894699
ENSSSCG00000025130	KLF12	11	45985564	46459791
ENSSSCG00000025996	MTUS2	11	6197740	6532924
ENSSSCG00000027551	NUDT15	11	19572644	19584528
ENSSSCG00000028065	USPL1	11	7321202	7361571
ENSSSCG00000029039	BRCA2	11	8805953	8858418
ENSSSCG00000029837	VWA8	11	25064771	25457134
ENSSSCG00000034291	ZAR1L	11	8795487	8805881
ENSSSCG00000037572	EPSTI1	11	24116986	24216215
ENSSSCG00000043013		11	7110533	7144050
ENSSSCG00000009298	CDK8	11	4054442	4161481
ENSSSCG00000009302	USP12	11	4612277	4689432
ENSSSCG00000009310	POLR1D	11	5044329	5089766
ENSSSCG00000009348		11	9518141	9543331
ENSSSCG00000009401	RB1	11	19186761	19317690
ENSSSCG00000009403	ITM2B	11	19349134	19377917
ENSSSCG00000009497		11	64474163	64648414
ENSSSCG00000022112	DOCK9	11	67764011	68053042
ENSSSCG00000024635	SPART	11	12313210	12374645
ENSSSCG00000026564		11	12265661	12309698
ENSSSCG00000026744	ZDHHC20	11	1328110	1405872
ENSSSCG00000034348	NBEA	11	11084992	11722847
ENSSSCG00000036846		11	6866623	6931929
ENSSSCG00000038842	PCDH9	11	38523033	39453741
ENSSSCG00000044333		11	6886831	6893059
ENSSSCG00000046155		11	2155402	2280702
ENSSSCG00000009283	TNFRSF19	11	2543812	2640736
ENSSSCG00000009293		11	2806678	2864579
ENSSSCG00000009300	WASF3	11	4261177	4366253
ENSSSCG00000009308	LNX2	11	4960239	5043045
ENSSSCG00000009326	KATNAL1	11	7001313	7064439
ENSSSCG00000009327		11	7196633	7321046
ENSSSCG00000009349	RFC3	11	10146531	10165172
ENSSSCG00000009400	RCBTB2	11	19106531	19182484
ENSSSCG00000009446	PCDH17	11	30511275	30611727
ENSSSCG00000009448	DIAPH3	11	32492740	32994844
ENSSSCG00000009498		11	64861070	64997011
ENSSSCG00000009500	CLDN10	11	65121607	65145072
ENSSSCG00000009511	STK24	11	67458351	67634349
ENSSSCG00000009524	TMTC4	11	69361229	69443039
ENSSSCG00000009568	ZMYM5	11	576723	630557
ENSSSCG00000026996		11	64089153	64309836
ENSSSCG00000029456	SLC7A1	11	6538045	6604658
ENSSSCG00000033919	DCLK1	11	11815357	12158826
ENSSSCG00000035421	ATP8A2	11	3277951	3793881
ENSSSCG00000038733	SIAH3	11	21501492	21562077
ENSSSCG00000039890	RASL11A	11	4746403	4748893
ENSSSCG00000040538	WDFY2	11	16092698	16195134
ENSSSCG00000009338	FRY	11	8518715	8763899
ENSSSCG00000009364	FREM2	11	13959666	14113230
ENSSSCG00000009399		11	18987174	19011015
ENSSSCG00000009457	DACH1	11	43764271	44187821
ENSSSCG00000009489	GPC6	11	62438453	63560897
ENSSSCG00000009513	SLC15A1	11	67652193	67710933
ENSSSCG00000009519	CLYBL	11	68507877	68767546
ENSSSCG00000009522	PCCA	11	68920929	69286430
ENSSSCG00000009543		11	75739353	76135265
ENSSSCG00000025308	IL17D	11	1029109	1066085
ENSSSCG00000028865	SAP18	11	1291202	1298983
ENSSSCG00000029855	LHFPL6	11	14319428	14560181
ENSSSCG00000035493	SACS	11	2382906	2442316
ENSSSCG00000035992		11	6689882	6763593
ENSSSCG00000037313	MTIF3	11	4866023	4879933
ENSSSCG00000037746	NHLRC3	11	14184090	14209137
ENSSSCG00000038949	NALCN	11	69710364	70022727
ENSSSCG00000043021		11	7106566	7119349
ENSSSCG00000048674		11	78649674	78654205
ENSSSCG00000049449		11	2157029	2223729
ENSSSCG00000051340		11	15270706	15275151
ENSSSCG00000009268	CRYL1	11	845475	931648
ENSSSCG00000009270	IFT88	11	943469	1025613
ENSSSCG00000009334	HSPH1	11	7733878	7759576
ENSSSCG00000009387	DLEU7	11	16972554	16989488
ENSSSCG00000009408	LRCH1	11	20688596	20906608
ENSSSCG00000009556	CUL4A	11	78557013	78589193
ENSSSCG00000009572	RNF17	11	154458	281032
ENSSSCG00000024667	MICU2	11	1421171	1500396
ENSSSCG00000036326	LATS2	11	1225527	1265946
ENSSSCG00000037561	ATP11A	11	78293469	78402083
ENSSSCG00000040130	NALF1	11	74743587	75344229
ENSSSCG00000043719		11	14725389	14944863
ENSSSCG00000046579		11	9578053	9690651
ENSSSCG00000009290	MIPEP	11	2670000	2790727
ENSSSCG00000009356		11	12689618	12695133
ENSSSCG00000009411	LRRC63	11	21080028	21125646
ENSSSCG00000009412	LCP1	11	21126539	21223550
ENSSSCG00000009430	AKAP11	11	24704881	24752244
ENSSSCG00000009490	DCT	11	63584869	63678344
ENSSSCG00000009523		11	69287675	69349203
ENSSSCG00000024385	RNASEH2B	11	16825128	16911969
ENSSSCG00000026863	FARP1	11	67144645	67457548
ENSSSCG00000029598	FAM124A	11	16572302	16658162
ENSSSCG00000033434		11	5317557	5333839
ENSSSCG00000042074		11	4299046	4301898
ENSSSCG00000042547		11	4231713	4238803
ENSSSCG00000046261	TEX26	11	7566491	7593532
ENSSSCG00000047974		11	71532463	71700006
ENSSSCG00000049660		11	15112176	15117103
ENSSSCG00000009276	XPO4	11	1105014	1208116
ENSSSCG00000009305	GTF3A	11	4857023	4869272
ENSSSCG00000009335	B3GLCT	11	7792368	7907049
ENSSSCG00000009369	COG6	11	14576214	14649795
ENSSSCG00000009496		11	64739327	64852118
ENSSSCG00000009516	UBAC2	11	68145101	68319939
ENSSSCG00000023738	COG3	11	21759180	21826913
ENSSSCG00000017268	PRKCA	12	12882064	13263554
ENSSSCG00000017511	PLXDC1	12	23073302	23142547
ENSSSCG00000017513	NPEPPS	12	23799425	23892051
ENSSSCG00000017728	MYO1D	12	42120368	42489194
ENSSSCG00000017783	MYO18A	12	45282903	45429819
ENSSSCG00000017890	PITPNM3	12	50742773	50898331
ENSSSCG00000017895	RABEP1	12	51602226	51858206
ENSSSCG00000017993	NTN1	12	54089472	54292193
ENSSSCG00000017998	GLP2R	12	54680057	54738102
ENSSSCG00000018056	SRCIN1	12	23495669	23570762
ENSSSCG00000023992	CEP112	12	12392875	12815800
ENSSSCG00000025248	PITPNA	12	47739633	47785375
ENSSSCG00000029262	GOSR1	12	46541229	46597071
ENSSSCG00000029901	UBE2O	12	5055065	5114123
ENSSSCG00000029944	FASN	12	920509	937561
ENSSSCG00000030183	GOSR2	12	17768111	17789315
ENSSSCG00000032343	CCL4	12	39478882	39481082
ENSSSCG00000034964	STX8	12	54296995	54544646
ENSSSCG00000036532	FBXO47	12	23181727	23209338
ENSSSCG00000040177	ASIC2	12	41727002	42031991
ENSSSCG00000040641	CRYBA1	12	45466520	45473092
ENSSSCG00000040642	LASP1	12	23222708	23267855
ENSSSCG00000045987		12	51422012	51432357
ENSSSCG00000017230	TMEM104	12	6403492	6459532
ENSSSCG00000017261	ARSG	12	11751937	11843055
ENSSSCG00000017333	FMNL1	12	18198769	18225365
ENSSSCG00000017339	NMT1	12	18303375	18337446
ENSSSCG00000017340	DCAKD	12	18344084	18363713
ENSSSCG00000017494	IKZF3	12	22466414	22562312
ENSSSCG00000017496	MIEN1	12	22587919	22590251
ENSSSCG00000017498	PPP1R1B	12	22680980	22690952
ENSSSCG00000017499	STARD3	12	22654584	22680783
ENSSSCG00000017502	PGAP3	12	22630435	22647813
ENSSSCG00000017506	FBXL20	12	22874160	22970410
ENSSSCG00000017507		12	22974884	22987044
ENSSSCG00000017543	CALCOCO2	12	25050081	25088895
ENSSSCG00000017694	ACACA	12	38581457	38824712
ENSSSCG00000017923	ALOX15	12	52287160	52295871
ENSSSCG00000017995	USP43	12	54584343	54641116
ENSSSCG00000018058	ARHGAP23	12	23590578	23667926
ENSSSCG00000021821	MYO1C	12	47691256	47718337
ENSSSCG00000022417	HNF1B	12	39143121	39201631
ENSSSCG00000022999	ZNF232	12	51832716	51837843
ENSSSCG00000028720	NXN	12	46904407	47075432
ENSSSCG00000035103	PIGL	12	59201556	59256829
ENSSSCG00000036461	CACNG5	12	13288544	13328017
ENSSSCG00000037991	RCVRN	12	54740644	54750716
ENSSSCG00000044492		12	47589477	47593787
ENSSSCG00000047189		12	39521665	39523293
ENSSSCG00000017186	RNF157	12	5225849	5304458
ENSSSCG00000017214		12	6178391	6183102
ENSSSCG00000017255	ABCA5	12	11067500	11152688
ENSSSCG00000017264	AMZ2	12	11883292	11895049
ENSSSCG00000017321	LYZL6	12	17839555	17847014
ENSSSCG00000017376	MEOX1	12	19431420	19451993
ENSSSCG00000017493	ZPBP2	12	22454186	22462913
ENSSSCG00000017495	GRB7	12	22574584	22582345
ENSSSCG00000017497	ERBB2	12	22590725	22621351
ENSSSCG00000017500	TCAP	12	22651664	22653722
ENSSSCG00000017501	PNMT	12	22648398	22649999
ENSSSCG00000017542	TTLL6	12	24987347	25022530
ENSSSCG00000017735	RHOT1	12	42711233	42783421
ENSSSCG00000017799	CPD	12	46462265	46533022
ENSSSCG00000017809	GEMIN4	12	47087487	47116698
ENSSSCG00000021018	GSDMB	12	22418747	22436086
ENSSSCG00000021342	QRICH2	12	5176926	5199272
ENSSSCG00000021384	BRIP1	12	36498205	36635973
ENSSSCG00000024071	SCARF1	12	47845555	47856401
ENSSSCG00000024108	SLC43A2	12	47791913	47839012
ENSSSCG00000027528	TMEM107	12	53393332	53397064
ENSSSCG00000030707	INPP5K	12	47718491	47738475
ENSSSCG00000036705	RPH3AL	12	47388582	47497902
ENSSSCG00000039395	GAS2L2	12	39773707	39783553
ENSSSCG00000039412	DOC2B	12	47529367	47562373
ENSSSCG00000039473		12	37729098	37944048
ENSSSCG00000042625		12	58370173	58378332
ENSSSCG00000050487	RILP	12	47856934	47860391
ENSSSCG00000017176	AANAT	12	5042897	5044505
ENSSSCG00000017257	ABCA9	12	11294698	11359523
ENSSSCG00000017313	CRHR1	12	17252020	17306285
ENSSSCG00000017331		12	18190617	18193118
ENSSSCG00000017471	CDC6	12	22101282	22118593
ENSSSCG00000017489	PSMD3	12	22344751	22360545
ENSSSCG00000017492	ORMDL3	12	22411587	22417736
ENSSSCG00000017504	CDK12	12	22775226	22831333
ENSSSCG00000017505	MED1	12	22841205	22872409
ENSSSCG00000017540	HOXB5	12	24845225	24847918
ENSSSCG00000017726	SPACA3	12	42046729	42054946
ENSSSCG00000017734	RHBDL3	12	42627456	42676900
ENSSSCG00000017794	EFCAB5	12	46085521	46205060
ENSSSCG00000017797	SLC6A4	12	46285997	46314378
ENSSSCG00000017812	VPS53	12	47143098	47291161
ENSSSCG00000017814		12	47327082	47330087
ENSSSCG00000017882	MYBBP1A	12	50491044	50506050
ENSSSCG00000017884	TEKT1	12	50526193	50580552
ENSSSCG00000017885	SMTNL2	12	50582629	50602700
ENSSSCG00000021461	SNF8	12	25142813	25153016
ENSSSCG00000022026	AIPL1	12	50903358	50917111
ENSSSCG00000023263	MRPL45	12	23751926	23766459
ENSSSCG00000027100	MED31	12	50728871	50736074
ENSSSCG00000029102	MED24	12	22303258	22332199
ENSSSCG00000033706	NUP88	12	51562440	51601968
ENSSSCG00000038880	RPL23	12	23279965	23285515
ENSSSCG00000038989	CRK	12	47657865	47685908
ENSSSCG00000039198	PCGF2	12	23362654	23375775
ENSSSCG00000043177	GSG1L2	12	54665268	54677502
ENSSSCG00000017184	PRPSAP1	12	5144069	5174382
ENSSSCG00000017237	CD300LB	12	6637483	6646394
ENSSSCG00000017316	NSF	12	17459077	17705351
ENSSSCG00000017479	WIPF2	12	22119979	22164626
ENSSSCG00000017490	GSDMA	12	22363376	22379068
ENSSSCG00000017527	SKAP1	12	24374140	24680237
ENSSSCG00000017528	SNX11	12	24351390	24360917
ENSSSCG00000017693	AATF	12	38461830	38564306
ENSSSCG00000017738	ADAP2	12	42817669	42849922
ENSSSCG00000017741	TEFM	12	42864612	43047444
ENSSSCG00000017886	FBXO39	12	50635905	50640213
ENSSSCG00000017986	NDEL1	12	53557175	53640457
ENSSSCG00000017991	PIK3R5	12	53979207	54054490
ENSSSCG00000017994	CFAP52	12	54544730	54581742
ENSSSCG00000021478	CWC25	12	23298065	23316238
ENSSSCG00000024467		12	56018670	56024753
ENSSSCG00000031958	KCTD2	12	6226376	6241318
ENSSSCG00000032469	SENP3	12	52765187	52867576
ENSSSCG00000034858	RAP1GAP2	12	48806772	49018114
ENSSSCG00000035507		12	4224370	4250066
ENSSSCG00000035969	THRA	12	22270062	22296618
ENSSSCG00000036056	DNAH17	12	3482650	3591132
ENSSSCG00000037606	PSMB3	12	23346978	23357615
ENSSSCG00000038622	HS3ST3A1	12	57630468	57729589
ENSSSCG00000039056	GAS7	12	54752507	54973515
ENSSSCG00000043751		12	51427716	51433327
ENSSSCG00000017220	OTOP3	12	6311696	6322080
ENSSSCG00000017233	RAB37	12	6484535	6494047
ENSSSCG00000017317	WNT3	12	17628726	17681026
ENSSSCG00000017364	HROB	12	19044043	19077829
ENSSSCG00000017466	CCR7	12	21857286	21872475
ENSSSCG00000017472	IGFBP4	12	21965502	21980945
ENSSSCG00000017473	TOP2A	12	22001282	22028450
ENSSSCG00000017475	RARA	12	22047443	22085673
ENSSSCG00000017478	RAPGEFL1	12	22181849	22195840
ENSSSCG00000017488	CSF3	12	22333449	22338753
ENSSSCG00000017712	AP2B1	12	39800972	39932643
ENSSSCG00000017755	NOS2	12	44174948	44218146
ENSSSCG00000017790	TAOK1	12	45597072	45744356
ENSSSCG00000017817	PRPF8	12	47861043	47895190
ENSSSCG00000017826	SMG6	12	48172707	48386884
ENSSSCG00000017832	METTL16	12	48499240	48561536
ENSSSCG00000017909	CHRNE	12	52011250	52016299
ENSSSCG00000017917	MINK1	12	52016299	52066693
ENSSSCG00000020962	DYNLL2	12	34349294	34356472
ENSSSCG00000023151	GRIN2C	12	6383609	6399550
ENSSSCG00000026473	ABCA8	12	11373238	11447295
ENSSSCG00000033291	PIP4K2B	12	23317208	23346424
ENSSSCG00000033537		12	8243880	8423906
ENSSSCG00000033636	AFMID	12	3759708	3785835
ENSSSCG00000034406	MRPL58	12	6255342	6266163
ENSSSCG00000036308	PGS1	12	3589541	3628961
ENSSSCG00000037120	TK1	12	3786031	3795917
ENSSSCG00000037541		12	6501200	6521519
ENSSSCG00000037753	C17orf98	12	23286647	23290151
ENSSSCG00000050904		12	23903396	23910045
ENSSSCG00000051406		12	181217	192004
ENSSSCG00000017470	TNS4	12	21924226	21952189
ENSSSCG00000017676	BCAS3	12	36894401	37475151
ENSSSCG00000028166		12	53517883	53525453
ENSSSCG00000036956	SOCS3	12	3643929	3647009
ENSSSCG00000037832	PMP22	12	58679775	58707925
ENSSSCG00000038726	RANGRF	12	53485265	53486713
ENSSSCG00000040188	TNFSF12	12	52843026	52853325
ENSSSCG00000011230	OSBPL10	13	17651165	18031498
ENSSSCG00000011482	CFAP20DC	13	40486282	40768623
ENSSSCG00000011501	SUCLG2	13	48823733	49090468
ENSSSCG00000011745	PRKCI	13	108913173	108997931
ENSSSCG00000011746	SKIL	13	109029952	109059173
ENSSSCG00000011747	CLDN11	13	109075452	109090111
ENSSSCG00000011748	SLC7A14	13	109115006	109231433
ENSSSCG00000011750	PLD1	13	110154874	110376294
ENSSSCG00000012002	ROBO2	13	177365772	179013542
ENSSSCG00000012050	RCAN1	13	198102098	198205629
ENSSSCG00000012054	DOP1B	13	199848044	199982512
ENSSSCG00000012072	DSCAM	13	203567129	204313820
ENSSSCG00000020706		13	199600668	199607520
ENSSSCG00000021023	SCAF4	13	195333260	195396204
ENSSSCG00000021042	BRWD1	13	202777305	202896509
ENSSSCG00000024205	ARHGEF26	13	94155872	94289782
ENSSSCG00000024296	NKIRAS1	13	10686488	10716099
ENSSSCG00000024614	ITSN1	13	197249061	197481245
ENSSSCG00000025119	GRIK1	13	192877606	193294952
ENSSSCG00000028905	TNIK	13	109643895	110052236
ENSSSCG00000033115	IFNAR1	13	196925734	196952239
ENSSSCG00000036381	RBMS3	13	14970324	16462743
ENSSSCG00000036556		13	196766087	196852635
ENSSSCG00000011212	RARB	13	12336972	12507680
ENSSSCG00000011217	NEK10	13	13752467	13930483
ENSSSCG00000011763	MRPL47	13	117625330	117656389
ENSSSCG00000011867	MYLK	13	136509755	136809668
ENSSSCG00000012019	TMPRSS15	13	182829843	182987908
ENSSSCG00000012034	TIAM1	13	194774497	195005089
ENSSSCG00000012038	C21orf62	13	196387383	196404714
ENSSSCG00000012049	KCNE1	13	198051282	198059296
ENSSSCG00000012063	VPS26C	13	200869167	200926108
ENSSSCG00000021598	EVA1C	13	196067669	196173198
ENSSSCG00000021656		13	135803314	135968096
ENSSSCG00000029219	SH3BGR	13	203046553	203108634
ENSSSCG00000031392	UBE2E2	13	9998199	10380556
ENSSSCG00000033733	HMGN1	13	202905233	202943575
ENSSSCG00000035818	FHIT	13	41443965	42392817
ENSSSCG00000036033	THRB	13	10900724	11359544
ENSSSCG00000037381	GET1	13	202962664	202979902
ENSSSCG00000042021		13	115939842	116331402
ENSSSCG00000044620		13	204365638	204405038
ENSSSCG00000047315		13	194623722	194737391
ENSSSCG00000048207		13	180980938	181334395
ENSSSCG00000048946		13	97440622	97625372
ENSSSCG00000011178	CPNE4	13	367651	963773
ENSSSCG00000011199	TBC1D5	13	4201255	4633312
ENSSSCG00000011738	WDR49	13	106348219	106492808
ENSSSCG00000012001	ROBO1	13	175348410	176479481
ENSSSCG00000012018	CHODL	13	182461757	182826753
ENSSSCG00000012035	SYNJ1	13	196230104	196330384
ENSSSCG00000012046	SMIM11	13	197985464	197998282
ENSSSCG00000012056	CHAF1B	13	200048149	200072556
ENSSSCG00000012062	TTC3	13	200707866	200812436
ENSSSCG00000012065	KCNJ6	13	201243609	201525820
ENSSSCG00000012074		13	204600735	204695316
ENSSSCG00000012087	SLC37A1	13	205843095	205898586
ENSSSCG00000022105	SUCNR1	13	92106630	92128585
ENSSSCG00000022318	ERG	13	202000995	202301368
ENSSSCG00000023028	JAM2	13	189165975	189275839
ENSSSCG00000023674	SON	13	197162116	197194078
ENSSSCG00000024311	CCR2	13	29285012	29376343
ENSSSCG00000024336	TMPRSS2	13	204874764	204914490
ENSSSCG00000025408	ULK4	13	25209368	25751500
ENSSSCG00000026981	MRPS6	13	197738890	197756785
ENSSSCG00000029392	HUNK	13	195528739	195663902
ENSSSCG00000037110	PCP4	13	203412479	203479209
ENSSSCG00000037663	PKNOX1	13	206167156	206195468
ENSSSCG00000037905	ITGB5	13	135467798	135587473
ENSSSCG00000048463		13	207666921	207676660
ENSSSCG00000011181	NEK11	13	1145284	1435652
ENSSSCG00000011261	WDR48	13	23735567	23786308
ENSSSCG00000011329	CCDC12	13	29786091	29846688
ENSSSCG00000011363	PRKAR2A	13	31426213	31517122
ENSSSCG00000011728	IQCJ	13	98859040	99056626
ENSSSCG00000011762	ACTL6A	13	117598496	117628488
ENSSSCG00000012059	HLCS	13	200405064	200607748
ENSSSCG00000022290	UMODL1	13	205425454	205491629
ENSSSCG00000029251	MAP4	13	30633054	30804761
ENSSSCG00000030016	PDE9A	13	205938348	206034976
ENSSSCG00000030467	PHC3	13	108776220	108883572
ENSSSCG00000032024	URB1	13	195974790	196047863
ENSSSCG00000041218		13	9844341	9884684
ENSSSCG00000043154		13	197552789	197571353
ENSSSCG00000044764		13	197791248	197795803
ENSSSCG00000045353		13	131795146	131826246
ENSSSCG00000011312	LARS2	13	28524796	28692327
ENSSSCG00000011632	NPHP3	13	73858427	73900967
ENSSSCG00000011635	TMEM108	13	74180198	74555928
ENSSSCG00000011636	BFSP2	13	74558297	74639455
ENSSSCG00000011740	SERPINI1	13	106559736	106658110
ENSSSCG00000011973	COL8A1	13	159216144	159374576
ENSSSCG00000012066	KCNJ15	13	201894420	201939789
ENSSSCG00000012071		13	203325392	203372350
ENSSSCG00000012075	FAM3B	13	204752196	204796777
ENSSSCG00000012076	MX2	13	204798629	204831957
ENSSSCG00000023871	NAALADL2	13	113236156	114208075
ENSSSCG00000026753	OSBPL11	13	134718450	134807146
ENSSSCG00000027089	DONSON	13	197193658	197203932
ENSSSCG00000027556	RSRC1	13	97893851	98333700
ENSSSCG00000027952	ADCY5	13	136972801	137135347
ENSSSCG00000028377	CRYZL1	13	197203842	197248421
ENSSSCG00000029419	SCN11A	13	23602977	23692220
ENSSSCG00000030480	DYRK1A	13	201009480	201159948
ENSSSCG00000035525		13	107388253	107596670
ENSSSCG00000040950		13	106722051	106736444
ENSSSCG00000046451		13	181228181	181234566
ENSSSCG00000046604		13	181228412	181234576
ENSSSCG00000051461		13	161670390	161671984
ENSSSCG00000011194	ANKRD28	13	2922853	3135709
ENSSSCG00000011213	TOP2B	13	12507138	12575583
ENSSSCG00000011234	CMTM7	13	18412215	18424122
ENSSSCG00000011245	ITGA9	13	22268503	22655704
ENSSSCG00000011336	ELP6	13	30325249	30341295
ENSSSCG00000011694	CPB1	13	89044310	89088392
ENSSSCG00000011695	AGTR1	13	88934868	88983105
ENSSSCG00000011714	MED12L	13	91271539	91625855
ENSSSCG00000011819	MB21D2	13	129875636	129997215
ENSSSCG00000011843	PAK2	13	133273112	133389458
ENSSSCG00000011937	MORC1	13	150268234	150560867
ENSSSCG00000011999	CADM2	13	169688958	170014005
[truncated: 759 more rows]

## Sheet: Table S2
Table S2. The genes selected by XP-EHH method
Gene stable ID	Gene name	Chromosome	Gene start	Gene end
ENSSSCG00000004308	SPACA1	1	56378101	56395493
ENSSSCG00000004311	RNGTT	1	56852866	57061972
ENSSSCG00000004850	ENTREP2	1	144316121	144788290
ENSSSCG00000004854	TJP1	1	144930370	145195836
ENSSSCG00000005037	ERO1A	1	182265261	182318195
ENSSSCG00000005247	TJP2	1	222474639	222612983
ENSSSCG00000005471	SNX30	1	253428508	253550375
ENSSSCG00000005737	GFI1B	1	272702184	272715539
ENSSSCG00000005738	RALGDS	1	272776846	272824184
ENSSSCG00000021862	PTGER2	1	181994560	182009953
ENSSSCG00000023408	SAMD4A	1	183915512	184140115
ENSSSCG00000035904		1	272959831	272965634
ENSSSCG00000038663		1	56184753	56274865
ENSSSCG00000039188	AK8	1	272497662	272625660
ENSSSCG00000039953	PNRC1	1	57128303	57136135
ENSSSCG00000046003	TSC1	1	272636532	272685951
ENSSSCG00000049158		1	14013849	14024472
ENSSSCG00000004243		1	42544248	42545383
ENSSSCG00000004309	CNR1	1	56467835	56492602
ENSSSCG00000029003		1	56689068	56689709
ENSSSCG00000050040		1	56466751	56467230
ENSSSCG00000013067		2	9375864	9381800
ENSSSCG00000013068		2	9387355	9391370
ENSSSCG00000013351	NAV2	2	39266926	40078124
ENSSSCG00000014223	COMMD10	2	120238614	120445021
ENSSSCG00000028338	PAMR1	2	25514193	25591617
ENSSSCG00000031436		2	14370608	14531024
ENSSSCG00000032877	MEGF10	2	130189556	130401077
ENSSSCG00000003663	HPCAL1	3	126107412	126220309
ENSSSCG00000007636	GJC3	3	7839151	7848761
ENSSSCG00000007678		3	9160705	9164072
ENSSSCG00000007917	RBFOX1	3	34939573	37300810
ENSSSCG00000007919		3	37323728	37340401
ENSSSCG00000007920		3	37310950	37324709
ENSSSCG00000007924	UBN1	3	37512313	37555203
ENSSSCG00000007927	PPL	3	37460303	37511875
ENSSSCG00000007941	CDIP1	3	37815710	37839009
ENSSSCG00000007942	HMOX2	3	37831439	37868128
ENSSSCG00000007943	NMRAL1	3	37871995	37881113
ENSSSCG00000007944	CORO7	3	37928096	37985151
ENSSSCG00000007955	CLUAP1	3	38716431	38753748
ENSSSCG00000007956	NLRC3	3	38687967	38710938
ENSSSCG00000007965	ZNF200	3	38952689	38973906
ENSSSCG00000008080	PHF2	3	42988636	43078808
ENSSSCG00000008089	CKAP2L	3	43736744	43772974
ENSSSCG00000008090	IL1A	3	43718368	43731119
ENSSSCG00000008096	ZC3H6	3	44085397	44148494
ENSSSCG00000008099	ZC3H8	3	44161310	44184683
ENSSSCG00000008101	FBLN7	3	44214000	44266921
ENSSSCG00000008297	TPRKB	3	69236351	69243914
ENSSSCG00000008300	STAMBP	3	69133978	69188192
ENSSSCG00000008464	MTA3	3	97601412	97782863
ENSSSCG00000008593	KLHL29	3	114871164	115177466
ENSSSCG00000008638	YWHAQ	3	126738862	126772778
ENSSSCG00000008641	ADAM17	3	126795426	126853995
ENSSSCG00000008642	ASAP2	3	126920978	127082932
ENSSSCG00000020799	CPSF3	3	126868467	126905746
ENSSSCG00000021065	NAA60	3	38763447	38781988
ENSSSCG00000021579		3	69250665	69254785
ENSSSCG00000022874	DNAJA3	3	37883244	37919324
ENSSSCG00000023743	CLDN6	3	39167853	39172628
ENSSSCG00000025072	C16orf89	3	37346532	37365357
ENSSSCG00000026068	GRHL1	3	126463387	126511321
ENSSSCG00000026248		3	39184388	39213292
ENSSSCG00000029285		3	38878615	38893681
ENSSSCG00000029313	ITGB1BP1	3	126905810	126922045
ENSSSCG00000029375	ZNF205	3	39091443	39106615
ENSSSCG00000032834	ZNF169	3	43504685	43558908
ENSSSCG00000037977	ALMS1	3	69253750	69417189
ENSSSCG00000038660	HAAO	3	97580851	97595021
ENSSSCG00000048122		3	97224276	97276438
ENSSSCG00000048125		3	44027262	44062808
ENSSSCG00000049247		3	83694672	84148348
ENSSSCG00000050679		3	97256379	97277659
ENSSSCG00000007925	NAGPA	3	37378471	37388705
ENSSSCG00000007926	SEC14L5	3	37397120	37443234
ENSSSCG00000007947		3	37989180	37998365
ENSSSCG00000007949	SRL	3	38073562	38111932
ENSSSCG00000007950	ADCY9	3	38103923	38303538
ENSSSCG00000007951	CREBBP	3	38388547	38530224
ENSSSCG00000007952	TRAP1	3	38536668	38603015
ENSSSCG00000008077	CARD19	3	42633145	42649679
ENSSSCG00000008079	FAM120A	3	42861410	42974866
ENSSSCG00000008640	IAH1	3	126849443	126865734
ENSSSCG00000022237	SUSD3	3	42599582	42622218
ENSSSCG00000023653	GLIS2	3	37998078	38009024
ENSSSCG00000025561	VASN	3	37961432	37972114
ENSSSCG00000028185	FGD3	3	42540550	42596528
ENSSSCG00000034154	WNK2	3	42711444	42834753
ENSSSCG00000036527	DNASE1	3	38586602	38646833
ENSSSCG00000037309	TIGD7	3	38893694	38900327
ENSSSCG00000040215	TFAP4	3	38050308	38060817
ENSSSCG00000043273		3	88140342	88145209
ENSSSCG00000046220		3	126734138	126737712
ENSSSCG00000005994	SNTB1	4	18288843	18526215
ENSSSCG00000006196	SLCO5A1	4	65439237	65583213
ENSSSCG00000006197	SULF1	4	65595951	65778884
ENSSSCG00000006199	PREX2	4	66715237	66996044
ENSSSCG00000006200	CPA6	4	67158318	67411593
ENSSSCG00000006201	ARFGEF1	4	67465529	67613611
ENSSSCG00000006202	CSPP1	4	67613660	67738877
ENSSSCG00000006204	PPP1R42	4	67772806	67816230
ENSSSCG00000006205		4	67869003	67892457
ENSSSCG00000006206	SGK3	4	67899261	68031457
ENSSSCG00000006209	VCPIP1	4	68073447	68110621
ENSSSCG00000006213	ADHFE1	4	68250646	68285405
ENSSSCG00000006216	TRIM55	4	68487120	68530889
ENSSSCG00000006217	DNAJC5B	4	68557670	68641134
ENSSSCG00000006391	ATP1A2	4	90341322	90370996
ENSSSCG00000006392	IGSF8	4	90393624	90401369
ENSSSCG00000006393	KCNJ9	4	90397850	90412373
ENSSSCG00000006423	OR6N2	4	91485019	91491554
ENSSSCG00000006431	SPTA1	4	91485067	91640063
ENSSSCG00000006453	KIRREL1	4	92176746	92290610
ENSSSCG00000006911	TGFBR3	4	125110072	125316796
ENSSSCG00000018415	U6	4	113171979	113172085
ENSSSCG00000022534	ZNF644	4	125741711	125856185
ENSSSCG00000023848	VXN	4	68202216	68224811
ENSSSCG00000027872	MYBL1	4	68119865	68159509
ENSSSCG00000028277		4	115206008	115226515
ENSSSCG00000030947	ZFAT	4	7016774	7174985
ENSSSCG00000031031	CSMD3	4	24648200	25870856
ENSSSCG00000036331		4	115172039	115188041
ENSSSCG00000041293		4	65367638	65374408
ENSSSCG00000044016		4	68037477	68073064
ENSSSCG00000049935	TCF24	4	67816938	67825294
ENSSSCG00000006215	CRH	4	68484053	68486121
ENSSSCG00000006425	OR6K6	4	91508908	91509867
ENSSSCG00000041628		4	91532023	91533624
ENSSSCG00000000523	BBS10	5	39557715	39566323
ENSSSCG00000000783	SLC2A13	5	71295008	71673785
ENSSSCG00000000801	TMEM117	5	74917463	75406367
ENSSSCG00000000873	ANO4	5	83052958	83489433
ENSSSCG00000027503	OSBPL8	5	39568150	39744642
ENSSSCG00000028182	CDK17	5	87179615	87295167
ENSSSCG00000028516	LARP4	5	16177235	16353546
ENSSSCG00000031661	C12orf75	5	14720120	14755815
ENSSSCG00000048038		5	102257025	102261952
ENSSSCG00000051497		5	102277661	102394075
ENSSSCG00000026719		5	40416335	40423016
ENSSSCG00000002802	GINS3	6	20162636	20170258
ENSSSCG00000003114	DHX34	6	53131241	53161368
ENSSSCG00000003115	MEIS3	6	53175928	53188406
ENSSSCG00000003119	ZNF541	6	53280054	53310160
ENSSSCG00000003120	NAPA	6	53246968	53275265
ENSSSCG00000003121	KPTN	6	53238666	53249163
ENSSSCG00000003126	CABP5	6	53609597	53617721
ENSSSCG00000003128	LIG1	6	53620483	53686562
ENSSSCG00000003251	NLRP12	6	56402665	56425101
ENSSSCG00000003277		6	59203788	59211506
ENSSSCG00000003278		6	59167936	59175492
ENSSSCG00000003286		6	59113039	59134353
ENSSSCG00000003385	PARK7	6	68629214	68645516
ENSSSCG00000003386	TNFRSF9	6	68590360	68609695
ENSSSCG00000003388	SLC45A1	6	68933912	68950530
ENSSSCG00000003628	CLSPN	6	91906320	91967901
ENSSSCG00000003630	AGO3	6	91984303	92215149
ENSSSCG00000003633	TEKT2	6	92233586	92237900
ENSSSCG00000003730	RNF138	6	115926774	115978724
ENSSSCG00000003731	GAREM1	6	116100372	116325133
ENSSSCG00000003732	MEP1B	6	116015021	116049791
ENSSSCG00000003737	NOL4	6	117631227	118087992
ENSSSCG00000003748	CELF4	6	121066772	121381028
ENSSSCG00000003773	AK5	6	135745881	136020541
ENSSSCG00000003801	IL23R	6	145335741	145401510
ENSSSCG00000020740	DSG4	6	115289859	115325854
ENSSSCG00000022343	ENO1	6	69385879	69401151
ENSSSCG00000022739	DSG2	6	115400243	115454340
ENSSSCG00000025005	B4GALT6	6	115524636	115593270
ENSSSCG00000026365		6	59215600	59237526
ENSSSCG00000027160	DSG3	6	115351925	115383743
ENSSSCG00000027935	FHOD3	6	120036845	120586816
ENSSSCG00000028047	DTNA	6	118333733	118753512
ENSSSCG00000028572		6	68487724	68546233
ENSSSCG00000029567	SLC8A2	6	53201485	53236513
ENSSSCG00000032113		6	56528808	56538019
ENSSSCG00000033497		6	68954771	69357934
ENSSSCG00000033641	COL8A2	6	92247171	92271529
ENSSSCG00000035186	ADCYAP1	6	105414631	105422294
ENSSSCG00000035582	GIPC2	6	135077638	135217785
ENSSSCG00000035774	ERRFI1	6	68669153	68682623
ENSSSCG00000035914	PSMB2	6	91783058	91829908
ENSSSCG00000037600	C1orf216	6	91885880	91890492
ENSSSCG00000037699		6	91833831	91835235
ENSSSCG00000038825		6	56495835	56507388
ENSSSCG00000039398	CLUL1	6	105667366	105788665
ENSSSCG00000040397	COLEC12	6	105808221	106007730
ENSSSCG00000040531	UTS2	6	68552887	68559674
ENSSSCG00000040699		6	105450070	105451419
ENSSSCG00000041919		6	33384420	33407303
ENSSSCG00000042026		6	56449355	56458710
ENSSSCG00000043188		6	33424909	33435993
ENSSSCG00000045401		6	68658884	68663052
ENSSSCG00000045482		6	57144107	57180662
ENSSSCG00000045883		6	58765649	58769066
ENSSSCG00000050585		6	116113899	116124396
ENSSSCG00000003113	C5AR2	6	53123162	53127051
ENSSSCG00000003123	BSPH1	6	53566667	53569308
ENSSSCG00000003124	CRX	6	53506410	53512190
ENSSSCG00000003125	ELSPBP1	6	53583965	53603366
ENSSSCG00000022302	BICRA	6	53339192	53415937
ENSSSCG00000022774	NOP53	6	53443385	53452017
ENSSSCG00000023371	EHD2	6	53423563	53443224
ENSSSCG00000024240	CCDC9	6	53065345	53080985
ENSSSCG00000029231		6	58731199	58750198
ENSSSCG00000033207	SULT2A1	6	53524787	53536718
ENSSSCG00000034313	SELENOW	6	53470787	53474652
ENSSSCG00000044385		6	53336098	53338140
ENSSSCG00000001065	ATXN1	7	12301013	12457450
ENSSSCG00000001455		7	24901555	24914016
ENSSSCG00000025366		7	78941785	78942765
ENSSSCG00000026858		7	78917302	78918270
ENSSSCG00000035743		7	78800655	78801626
ENSSSCG00000037507	BTBD9	7	33720014	34124458
ENSSSCG00000044162		7	78922429	78925829
ENSSSCG00000044667		7	78950251	78952662
ENSSSCG00000045047		7	79013475	79014396
ENSSSCG00000008689	ZFYVE28	8	1225429	1312521
ENSSSCG00000008919	EPHA5	8	63287711	63604734
ENSSSCG00000026196	FAM13A	8	130021643	130327729
ENSSSCG00000032645	CHIC2	8	40780889	40846577
ENSSSCG00000014919	ME3	9	20294908	20583584
ENSSSCG00000014920	FZD4	9	20717344	20721460
ENSSSCG00000014975	CNTN5	9	30572372	31469858
ENSSSCG00000015435	NAMPT	9	106119899	106294586
ENSSSCG00000043015		9	5189323	5194769
ENSSSCG00000010884		10	19153790	19176072
ENSSSCG00000010962	FRMD3	10	31341128	31748439
ENSSSCG00000011075	KIAA1217	10	50707054	51205619
ENSSSCG00000021005	UBQLN1	10	31275868	31317516
ENSSSCG00000021571	KIF27	10	31026144	31114503
ENSSSCG00000026087	GKAP1	10	31141847	31246286
ENSSSCG00000034203	C9orf64	10	31001005	31016753
ENSSSCG00000010960	SLC28A3	10	30669904	30729301
ENSSSCG00000022760	HNRNPK	10	30975702	30987956
ENSSSCG00000039950	RMI1	10	30952534	30975614
ENSSSCG00000009464	TBC1D4	11	47543815	47828208
ENSSSCG00000009503	HS6ST3	11	65516097	66187242
ENSSSCG00000009526	ITGBL1	11	70042232	70246968
ENSSSCG00000009527	FGF14	11	70251446	70422192
ENSSSCG00000021818	ENOX1	11	23237775	23894699
ENSSSCG00000026996		11	64089153	64309836
ENSSSCG00000031946	GPC5	11	60791363	62147239
ENSSSCG00000034156	GTF2F2	11	21983832	22144954
ENSSSCG00000037561	ATP11A	11	78293469	78402083
ENSSSCG00000017448		12	21074850	21079391
ENSSSCG00000017601	TOM1L1	12	31207621	31272775
ENSSSCG00000017895	RABEP1	12	51602226	51858206
ENSSSCG00000017896	SCIMP	12	51773448	51794104
ENSSSCG00000017897	ZNF594	12	51807179	51818964
ENSSSCG00000022317	SLC38A10	12	1481295	1514497
ENSSSCG00000023045	BAHCC1	12	1350279	1406780
ENSSSCG00000028593	TEPSIN	12	1519760	1529542
ENSSSCG00000039183	NDUFAF8	12	1517485	1519406
ENSSSCG00000011208	ZNF385D	13	8236335	8569112
ENSSSCG00000011455	CACNA1D	13	35436519	35909662
ENSSSCG00000011463	IL17RD	13	38939316	39006690
ENSSSCG00000011467	DENND6A	13	39462269	39524080
ENSSSCG00000011474	PXK	13	40074466	40160380
ENSSSCG00000011485	PTPRG	13	43548770	43886214
ENSSSCG00000011495	PRICKLE2	13	45620368	45968152
ENSSSCG00000011497	MAGI1	13	46897903	47567717
ENSSSCG00000011498	SLC25A26	13	47743617	47910196
ENSSSCG00000011499	LRIG1	13	47909011	48027384
ENSSSCG00000011575	ATG7	13	67417938	67707654
ENSSSCG00000011576	HRH1	13	67209127	67411170
ENSSSCG00000011577	SLC6A1	13	67179765	67197107
ENSSSCG00000011652	STAG1	13	77321872	77863491
ENSSSCG00000011653	PCCB	13	77217428	77316568
ENSSSCG00000011729		13	99067716	99633024
ENSSSCG00000011733	IFT80	13	99943208	100078148
ENSSSCG00000011760	TBL1XR1	13	115312452	115487284
ENSSSCG00000011772	ATP11B	13	120727608	120873930
ENSSSCG00000011780		13	121835020	121847824
ENSSSCG00000011782	ABCC5	13	121869600	121926071
ENSSSCG00000011784		13	121969656	121975217
ENSSSCG00000011875		13	137887161	137936467
ENSSSCG00000011876	DTX3L	13	137950272	137961343
ENSSSCG00000011878	CASR	13	138280364	138364252
ENSSSCG00000011946	ALCAM	13	153794993	153998208
ENSSSCG00000011970	CMSS1	13	158800142	159192107
ENSSSCG00000011972	FILIP1L	13	158890433	159185774
ENSSSCG00000011999	CADM2	13	169688958	170014005
ENSSSCG00000020034	U6	13	137920839	137920943
ENSSSCG00000020990	DNAH12	13	39148377	39384396
ENSSSCG00000021203	PIK3CB	13	79425835	79610840
ENSSSCG00000021207	HESX1	13	39046465	39088875
ENSSSCG00000021319	ALG3	13	122141967	122148206
ENSSSCG00000021508	SLC35G2	13	77825178	77861774
ENSSSCG00000021749	MCF2L2	13	121132948	121378371
ENSSSCG00000022131	KCTD6	13	40167717	40219838
ENSSSCG00000022248	OTOL1	13	101134663	101194230
ENSSSCG00000022486	CBLB	13	153395978	153700056
ENSSSCG00000022616	DCP1A	13	35391320	35455743
ENSSSCG00000022952	NMD3	13	100924742	100962354
ENSSSCG00000023434	PPM1L	13	100443011	100756039
ENSSSCG00000023503	PRKCD	13	35290610	35323356
ENSSSCG00000023891	GRM7	13	63318171	64203173
ENSSSCG00000024393	B3GNT5	13	121206550	121223922
ENSSSCG00000024417	ERC2	13	37388517	38367504
ENSSSCG00000024689	HTR3C	13	121988806	121994463
ENSSSCG00000025107	MIX23	13	138152491	138178444
ENSSSCG00000025515		13	67262848	67263609
ENSSSCG00000025701	NCK1	13	77863701	77945468
ENSSSCG00000025881	PDHB	13	40160568	40167476
ENSSSCG00000025942	MCCC1	13	120915730	121106395
ENSSSCG00000026185	VWA5B2	13	122130063	122142855
ENSSSCG00000026746		13	79305680	79386940
ENSSSCG00000026990	FAM162A	13	138115509	138151738
ENSSSCG00000027505	ESYT3	13	79245836	79297334
ENSSSCG00000027617	SYNPR	13	44841353	45164808
ENSSSCG00000027709	PARP9	13	137966562	138000846
ENSSSCG00000028475	KPNA1	13	138018407	138103838
ENSSSCG00000028871		13	138216027	138226408
ENSSSCG00000029080	SPTSSB	13	101023812	101059885
ENSSSCG00000029263	ssc-mir-1224	13	122141042	122141149
ENSSSCG00000029661		13	138268060	138268497
ENSSSCG00000030359	ARHGEF3	13	38581574	38657128
ENSSSCG00000030581	VGLL4	13	67698083	67872486
ENSSSCG00000031077	KPNA4	13	100185092	100253070
ENSSSCG00000031142	NMNAT3	13	80429639	80556790
ENSSSCG00000031476		13	121427096	121487261
ENSSSCG00000032328	MAP6D1	13	121748648	121755445
ENSSSCG00000032357	APPL1	13	39089077	39129781
ENSSSCG00000033189		13	40276903	40421972
ENSSSCG00000033424	PARL	13	121758738	121813638
ENSSSCG00000034614	RFT1	13	35207145	35257795
ENSSSCG00000035320	ASB14	13	39123650	39146914
ENSSSCG00000035771	MRPS22	13	79981796	80232773
ENSSSCG00000035859	WNT5A	13	37344699	37367207
ENSSSCG00000035935	C3orf80	13	99925375	99928684
ENSSSCG00000037344		13	79796404	79797198
ENSSSCG00000037882		13	138239295	138240965
ENSSSCG00000041195		13	115510652	115517878
ENSSSCG00000042409		13	121817175	122043195
ENSSSCG00000042725		13	120903724	120907790
ENSSSCG00000042972		13	137878846	137883050
ENSSSCG00000043503		13	121387083	121399142
ENSSSCG00000046387	PSMD2	13	122187466	122199400
ENSSSCG00000046827		13	120903850	120907177
ENSSSCG00000047849		13	79687068	79706565
ENSSSCG00000011206		13	7207866	7208710
ENSSSCG00000011465	PDE12	13	39395541	39402650
ENSSSCG00000011470	ABHD6	13	40009737	40060394
ENSSSCG00000011471	FLNB	13	39789739	39938746
ENSSSCG00000011490	C3orf49	13	45323306	45334835
ENSSSCG00000011491	THOC7	13	45334029	45356060
ENSSSCG00000011492	SNTN	13	45187379	45200718
ENSSSCG00000011493	ATXN7	13	45401127	45498180
ENSSSCG00000011494	PSMD6	13	45496362	45527530
ENSSSCG00000011775	KLHL24	13	121570591	121608139
ENSSSCG00000011776	YEATS2	13	121637874	121746122
ENSSSCG00000031791	ARF4	13	39409376	39430129
ENSSSCG00000032019	DNASE1L3	13	39958387	39975946
ENSSSCG00000035452	HTD2	13	40071665	40076049
ENSSSCG00000036881		13	120765344	120765943
ENSSSCG00000038873	SLMAP	13	39571981	39719923
ENSSSCG00000043568		13	114992196	114999570
ENSSSCG00000050978		13	121548997	121559814
ENSSSCG00000050989		13	45356615	45364577
ENSSSCG00000009605	GFRA2	14	5743584	5837454
ENSSSCG00000009631	PEBP4	14	6966862	7173347
ENSSSCG00000009645	ADAMDEC1	14	8456134	8471088
ENSSSCG00000009646	ADAM7	14	8483329	8554869
ENSSSCG00000009650	DOCK5	14	9197293	9436249
ENSSSCG00000009661	ADRA1A	14	10626293	10733068
ENSSSCG00000009672		14	11615637	11747284
ENSSSCG00000009673	NUGGC	14	11775704	11826096
ENSSSCG00000009674	ELP3	14	11832962	11940070
ENSSSCG00000009676	ZNF395	14	12135918	12184489
ENSSSCG00000009679	FZD3	14	12281155	12390530
ENSSSCG00000009680	EXTL3	14	12437515	12563544
ENSSSCG00000009681	INTS9	14	12577104	12692240
ENSSSCG00000009684	MSRA	14	13335420	13768423
ENSSSCG00000009705	GALNT7	14	16717175	16838501
ENSSSCG00000010160	TARBP1	14	56669475	56746537
ENSSSCG00000010162	SLC35F3	14	56786918	57106772
ENSSSCG00000010169	SIPA1L2	14	58117570	58352504
ENSSSCG00000010170	DISC1	14	58606464	58963563
ENSSSCG00000010171	TSNAX	14	59024034	59058308
ENSSSCG00000010172	EGLN1	14	59113844	59168395
ENSSSCG00000010179	ARV1	14	59396962	59408958
ENSSSCG00000010180	TTC13	14	59409123	59509549
ENSSSCG00000010182	CAPN9	14	59582046	59623376
ENSSSCG00000010201	RASGEF1A	14	61426439	61517745
ENSSSCG00000010204	BICC1	14	61793332	62127094
ENSSSCG00000010211	CCDC6	14	63175655	63299373
ENSSSCG00000010212		14	63416159	64194128
ENSSSCG00000010219	ARID5B	14	65408598	65598485
ENSSSCG00000010221		14	65844148	65845862
ENSSSCG00000010222	ZNF365	14	65861564	65888335
ENSSSCG00000021805	GALNTL6	14	16933292	18143672
ENSSSCG00000023666	CTSB	14	15011711	15033877
ENSSSCG00000025876	PBLD	14	71440778	71487480
ENSSSCG00000026044	FDFT1	14	14967074	15016227
ENSSSCG00000029311	MYPN	14	71299505	71387025
ENSSSCG00000031037		14	48800256	48800764
ENSSSCG00000032042		14	48819370	48820324
ENSSSCG00000032600	PNOC	14	12101698	12133778
ENSSSCG00000033204		14	3295345	3459127
ENSSSCG00000035600	DNAJC12	14	71005056	71041040
ENSSSCG00000036480	CTNNA3	14	69195961	70938204
ENSSSCG00000038132	IRF2BP2	14	56545685	56551125
ENSSSCG00000038765	FAM89A	14	59367739	59388749
ENSSSCG00000038913	HERC4	14	71122792	71269424
ENSSSCG00000039707	RTKN2	14	65686725	65775201
ENSSSCG00000040498		14	72558856	72639970
ENSSSCG00000040522		14	48772933	48783933
ENSSSCG00000040806	SNORA70	14	58561417	58561526
ENSSSCG00000041880		14	48813429	48813728
ENSSSCG00000042153		14	62274873	62276749
ENSSSCG00000042520		14	61827052	61835776
ENSSSCG00000043646		14	56237670	56250924
ENSSSCG00000043800		14	62306073	62311121
ENSSSCG00000044931		14	56240849	56268062
ENSSSCG00000045063		14	65647567	65651526
ENSSSCG00000045125		14	65969844	66277245
ENSSSCG00000048391		14	48828945	48829250
ENSSSCG00000048585		14	112216732	112284224
ENSSSCG00000050163		14	56513112	56519402
ENSSSCG00000051239		14	112224217	112272514
ENSSSCG00000010209	FAM13C	14	62565138	62925849
ENSSSCG00000010210	SLC16A9	14	63026663	63108997
ENSSSCG00000010214	CDK1	14	64233987	64372197
ENSSSCG00000028327	RHOBTB1	14	64326461	64465281
ENSSSCG00000032953		14	63125140	63152845
ENSSSCG00000039215	PHYHIPL	14	62525903	62627586
ENSSSCG00000041686		14	62466422	62472293
ENSSSCG00000044772		14	64490597	64497336
ENSSSCG00000049004		14	62406387	62409462
ENSSSCG00000015667	MBD5	15	3659012	3725208
ENSSSCG00000015668	ORC4	15	4096647	4171398
ENSSSCG00000016401	KIF1A	15	139610627	139694826
ENSSSCG00000016402	AGXT	15	139720612	139730736
ENSSSCG00000023746	LRP1B	15	9613238	11499530
ENSSSCG00000048555		15	33766479	34025424
ENSSSCG00000016956	MAST4	16	45383207	45561352
ENSSSCG00000016957	CD180	16	45571173	45588066
ENSSSCG00000016958	PIK3R1	16	46511521	46523609
ENSSSCG00000016959	MARVELD2	16	47530068	47563482
ENSSSCG00000016960	RAD17	16	47499669	47529702
ENSSSCG00000016961	CDK7	16	47410145	47449364
ENSSSCG00000016963	CCDC125	16	47436087	47477925
ENSSSCG00000016974	MAP1B	16	48403568	48498885
ENSSSCG00000016992	NEURL1B	16	51536573	51581126
ENSSSCG00000017012	SLIT3	16	54553426	55220296
ENSSSCG00000017037	FABP6	16	63297595	63303697
ENSSSCG00000017038		16	63409932	63448871
ENSSSCG00000017041	ADRA1B	16	63550130	63603034
ENSSSCG00000021527	ATP10B	16	62569813	62918481
ENSSSCG00000022430	SLC30A5	16	47284760	47322347
ENSSSCG00000022569	GRIA1	16	69332587	69655380
ENSSSCG00000023661	GABRA1	16	61656590	61723448
ENSSSCG00000027147	CENPH	16	47353324	47378745
ENSSSCG00000029326	CCNB1	16	47338110	47348377
ENSSSCG00000033558	GABRB2	16	61984925	62239937
ENSSSCG00000037053	AK6	16	47480557	47500018
ENSSSCG00000037463	MRPS36	16	47386323	47405904
ENSSSCG00000038615	TAF9	16	47490027	47495880
ENSSSCG00000040528	TTC1	16	63455734	63523354
ENSSSCG00000044848		16	17060217	17066524
ENSSSCG00000050950		16	60678553	60684864
ENSSSCG00000051337		16	68646139	68648481
ENSSSCG00000016968	BDP1	16	47801315	47908851
ENSSSCG00000016969	SERF1A	16	47792700	47797552
ENSSSCG00000016970		16	47738785	47777367
ENSSSCG00000016971	MCCC2	16	47917291	47996534
ENSSSCG00000016972	CARTPT	16	48043492	48045592
ENSSSCG00000021514	OCLN	16	47600212	47654033
ENSSSCG00000028786		16	47658146	47688458
ENSSSCG00000044476		16	64086437	64120291
ENSSSCG00000047574		16	63957757	63966646
ENSSSCG00000007000		17	8457187	8580715
ENSSSCG00000007010	ZMAT4	17	9789826	10196187
ENSSSCG00000007142	PANK2	17	31798785	31828496
ENSSSCG00000007146	SIGLEC1	17	31994632	32021239
ENSSSCG00000007249	NOL4L	17	36073655	36201145
ENSSSCG00000007311	PHF20	17	39092839	39242563
ENSSSCG00000007346	ADIG	17	41609269	41612711
ENSSSCG00000007349	ACTR5	17	41702540	41724393
ENSSSCG00000007350	PPP1R16B	17	41752845	41866362
ENSSSCG00000023054	IDO2	17	9277069	9343749
ENSSSCG00000030112	MACROD2	17	22635284	24683549
ENSSSCG00000032320	TCIM	17	9441766	9442086
ENSSSCG00000040017	NKX2-2	17	29275698	29278606
ENSSSCG00000016668	PDE1C	18	40820644	41409087
ENSSSCG00000021250	FKBP9	18	40481565	40532262
ENSSSCG00000038919	RP9	18	40539046	40564228

## Sheet: Table S3
Table S3. The differently expressed genes annotated by RNA-Seq method
Gene ID	Gene name	log2FoldChange	pvalue	padj	Significant
ENSSSCG00000000020	PHF21B	2.27111	0.0174382	NA	up
ENSSSCG00000000045	NDUFA6	1.0203	0.00359765	0.0588198	up
ENSSSCG00000000364	SARNP	1.49681	0.0357451	0.205002	up
ENSSSCG00000000457	USP15	2.093	0.00198976	0.0432631	up
ENSSSCG00000000462	RXYLT1	1.5271	0.047334	0.236026	up
ENSSSCG00000000466	XPOT	1.37183	0.0309383	0.192877	up
ENSSSCG00000000496	CCT2	1.07758	0.00844622	0.0977292	up
ENSSSCG00000000500	RAB3IP	1.8811	0.0325087	NA	up
ENSSSCG00000000522	NAP1L1	1.19359	0.0028338	0.0520126	up
ENSSSCG00000000536	ERGIC2	1.54069	0.0107324	0.112038	up
ENSSSCG00000000547		1.40355	0.039276	0.216466	up
ENSSSCG00000000559	RASSF8	1.28168	0.0260453	0.176242	up
ENSSSCG00000000571	ABCC9	2.61805	2.43509e-06	0.000408311	up
ENSSSCG00000000588	PLEKHA5	1.40526	0.0442792	0.228384	up
ENSSSCG00000000806	SCAF11	1.65722	0.00211057	0.044903	up
ENSSSCG00000000841	APPL2	1.12521	0.0395952	0.217027	up
ENSSSCG00000000864	CHPT1	1.26597	0.00198647	0.0432631	up
ENSSSCG00000000869	UTP20	1.23296	0.0282143	0.183273	up
ENSSSCG00000000877	SCYL2	1.57911	0.0217528	0.162293	up
ENSSSCG00000000900	VEZT	1.85591	0.00177028	0.0400764	up
ENSSSCG00000000975	PANX2	1.68952	0.0217446	0.162293	up
ENSSSCG00000001247	ZFP57	1.77096	0.0417167	0.222842	up
ENSSSCG00000001543	RPL10A	1.13302	0.000157286	0.00832103	up
ENSSSCG00000001549	FKBP5	1.07176	0.00445754	0.0666809	up
ENSSSCG00000001550	ARMC12	1.63104	0.0246656	0.171055	up
ENSSSCG00000001554	SRPK1	1.45	0.00568525	0.0767315	up
ENSSSCG00000001708	CDC5L	1.06332	0.0201329	0.157626	up
ENSSSCG00000001709	SUPT3H	1.05538	0.00999323	0.108247	up
ENSSSCG00000001732	MMUT	1.23697	0.00471456	0.0685151	up
ENSSSCG00000001756	IREB2	1.3544	0.0167919	0.143522	up
ENSSSCG00000001779	ZFAND6	1.06595	0.00646186	0.0831255	up
ENSSSCG00000001862	ETFA	1.03463	0.0060435	0.0800379	up
ENSSSCG00000001866	RCN2	1.21567	0.0414897	0.221749	up
ENSSSCG00000001950	PRORP	1.44157	9.3642e-05	0.00593246	up
ENSSSCG00000001955	SRP54	1.407	0.0164418	0.141936	up
ENSSSCG00000001959	CFL2	1.07263	0.0147378	0.131827	up
ENSSSCG00000001960	EAPP	1.48986	0.0477456	0.237198	up
ENSSSCG00000001966	ARHGAP5	1.21373	0.044267	0.228384	up
ENSSSCG00000001971	HECTD1	1.18425	0.00246537	0.0485855	up
ENSSSCG00000002045		1.27898	0.00160056	0.0377008	up
ENSSSCG00000002144	CCNB1IP1	1.69126	0.0112095	0.113973	up
ENSSSCG00000002279	GPX2	2.49325	0.0018523	0.0415656	up
ENSSSCG00000002281	FNTB	1.24894	0.0129974	0.122811	up
ENSSSCG00000002287	PALS1	1.38751	0.0257839	0.175072	up
ENSSSCG00000002351	PTGR2	1.30507	0.0329774	0.197101	up
ENSSSCG00000002378	MLH3	1.45485	0.0229256	0.165649	up
ENSSSCG00000002426	ZC3H14	1.12526	0.0451891	0.231156	up
ENSSSCG00000002449	NDUFB1	1.54758	5.21977e-05	0.00409733	up
ENSSSCG00000002502	ATG2B	1.0596	0.0346627	0.202905	up
ENSSSCG00000002505	PAPOLA	1.00874	0.0311676	0.193607	up
ENSSSCG00000002655	MAP1LC3B	1.37584	0.00025117	0.0116113	up
ENSSSCG00000002844	PHKB	1.42817	7.73877e-05	0.00524381	up
ENSSSCG00000002865	GPATCH1	1.32326	0.0430425	0.225737	up
ENSSSCG00000002996	RAB4B	1.07991	0.0434988	0.22703	up
ENSSSCG00000003278		3.4066	0.0172655	NA	up
ENSSSCG00000003461		1.39317	0.000486928	0.0184566	up
ENSSSCG00000003565	NR0B2	3.64444	0.0401451	NA	up
ENSSSCG00000003645	UTP11	1.56689	0.00621722	0.0815457	up
ENSSSCG00000003648	RRAGC	1.03768	0.0210819	0.160415	up
ENSSSCG00000003653	NDUFS5	1.03544	0.00195556	0.0428967	up
ENSSSCG00000003670	RLF	1.4132	0.0246568	0.171055	up
ENSSSCG00000003682	ANKRD12	1.78819	0.000617817	0.0223068	up
ENSSSCG00000003700	ESCO1	1.55778	0.0115979	0.115897	up
ENSSSCG00000003747	KIAA1328	1.93848	0.0104813	0.11031	up
ENSSSCG00000003760	TTLL7	1.321	0.0359929	0.205515	up
ENSSSCG00000003776	ACADM	1.79741	2.30913e-05	0.00223963	up
ENSSSCG00000003779	TYW3	2.77971	0.0180207	NA	up
ENSSSCG00000003787	ZRANB2	1.27695	0.0110034	0.11331	up
ENSSSCG00000003831	OMA1	2.12784	0.0175653	NA	up
ENSSSCG00000003857	ZYG11B	1.53599	9.56888e-06	0.00110076	up
ENSSSCG00000003859	TUT4	1.43761	0.00276295	0.0510913	up
ENSSSCG00000003917	TESK2	1.35063	0.00096366	0.0289772	up
ENSSSCG00000003943	MED8	1.04187	0.0133762	0.124488	up
ENSSSCG00000004054		1.657	1.68254e-06	0.00032638	up
ENSSSCG00000004110	TAB2	1.36363	0.000449822	0.0176324	up
ENSSSCG00000004134	PEX3	1.93218	0.0485597	NA	up
ENSSSCG00000004143	TXLNB	1.14197	0.000807343	0.0261015	up
ENSSSCG00000004169	HBS1L	1.32032	0.0032384	0.0560668	up
ENSSSCG00000004215	KIAA0408	1.505	0.0305697	0.191167	up
ENSSSCG00000004217	RNF146	1.0626	0.022527	0.165204	up
ENSSSCG00000004261		1.49555	1.68895e-05	0.00175882	up
ENSSSCG00000004275	FAM135A	2.06671	0.0155858	NA	up
ENSSSCG00000004293	SNX14	1.75679	0.0212888	0.160916	up
ENSSSCG00000004306	ORC3	3.01293	0.0457517	NA	up
ENSSSCG00000004347	FBXL4	1.56993	0.020515	0.158667	up
ENSSSCG00000004349	COQ3	1.39952	0.00502042	0.0714634	up
ENSSSCG00000004367	POPDC3	1.23699	0.00286992	0.0524809	up
ENSSSCG00000004374	QRSL1	1.09893	0.0255167	0.174094	up
ENSSSCG00000004390	SESN1	1.50679	4.45494e-05	0.0037669	up
ENSSSCG00000004399	SLC22A16	1.33816	0.00192558	0.0425219	up
ENSSSCG00000004435	NT5DC1	1.13809	0.0248858	0.171088	up
ENSSSCG00000004446	RWDD1	1.47659	9.80052e-05	0.00605978	up
ENSSSCG00000004460	IBTK	1.11179	0.0486454	0.238968	up
ENSSSCG00000004470	HMGN3	1.20581	0.000898998	0.0276204	up
ENSSSCG00000004480	COX7A2	1.30623	0.0100236	0.108257	up
ENSSSCG00000004510	ACAA2	1.02711	0.02084	0.159762	up
ENSSSCG00000004537	TXNL1	1.3042	0.000537466	0.0198401	up
ENSSSCG00000004576	RORA	1.73975	0.000120557	0.00709923	up
ENSSSCG00000004595	ADAM10	1.37191	0.0116698	0.116044	up
ENSSSCG00000004602	TEX9	2.69419	0.00147356	NA	up
ENSSSCG00000004603	RFX7	1.03712	0.0490721	0.240094	up
ENSSSCG00000004607	PYGO1	1.54921	0.00940173	0.104289	up
ENSSSCG00000004610	CCPG1	1.41262	0.00196199	0.0429423	up
ENSSSCG00000004624	MAPK6	1.79173	0.000283763	0.0125886	up
ENSSSCG00000004625	LEO1	1.25837	0.0383074	0.213697	up
ENSSSCG00000004634	AP4E1	1.36018	0.0254238	0.17382	up
ENSSSCG00000004639	USP8	1.35598	0.0305664	0.191167	up
ENSSSCG00000004645	GABPB1	2.00618	0.0294582	NA	up
ENSSSCG00000004652	COPS2	1.53545	0.00370989	0.05942	up
ENSSSCG00000004653	SECISBP2L	1.17004	0.0280379	0.182486	up
ENSSSCG00000004663	SEMA6D	1.31086	0.0368043	0.208226	up
ENSSSCG00000004717	UBR1	1.79074	0.00177814	0.0401624	up
ENSSSCG00000004725	ZNF106	1.09744	0.000890695	0.0275842	up
ENSSSCG00000004820	LINS1	1.84922	0.03248	NA	up
ENSSSCG00000004884	TMX3	1.71383	0.005172	0.0725768	up
ENSSSCG00000004927	CLPX	1.06667	0.046302	0.234415	up
ENSSSCG00000004938	DENND4A	1.75308	0.028419	0.183878	up
ENSSSCG00000004951	AAGAB	1.02991	0.0148129	0.131903	up
ENSSSCG00000005011	NEMF	1.76674	0.00611976	0.0805133	up
ENSSSCG00000005016	L2HGDH	1.73672	0.00770401	0.092285	up
ENSSSCG00000005029	RTRAF	2.12519	2.1235e-06	0.000368558	up
ENSSSCG00000005038	PSMC6	2.13793	0.000100914	0.00615929	up
ENSSSCG00000005060	KTN1	1.49606	0.000482312	0.018352	up
ENSSSCG00000005072	PSMA3	1.67546	4.73349e-05	0.00389181	up
ENSSSCG00000005073	ARID4A	1.25673	0.044312	0.228384	up
ENSSSCG00000005084	PPM1A	1.23687	0.0019487	0.0428967	up
ENSSSCG00000005096	HIF1A	1.11145	0.0324662	0.196445	up
ENSSSCG00000005126	PLAA	1.59622	0.00113648	0.0314052	up
ENSSSCG00000005166	MLLT3	1.88326	0.000281708	0.0125538	up
ENSSSCG00000005169	RPS6	1.13917	0.000129648	0.00728284	up
ENSSSCG00000005170	DENND4C	1.24925	0.0482483	0.238184	up
ENSSSCG00000005204	RANBP6	1.66603	0.00593147	0.0793363	up
ENSSSCG00000005227	PUM3	1.42543	0.0325548	0.196548	up
ENSSSCG00000005252	PTAR1	1.8788	0.0307619	NA	up
ENSSSCG00000005356	DCAF10	1.50066	0.0189006	0.152267	up
ENSSSCG00000005453		1.10811	0.0351504	0.203478	up
ENSSSCG00000005459	ECPAS	1.08404	0.0019095	0.0423558	up
ENSSSCG00000005467	HSDL2	1.75672	0.00191591	0.0424028	up
ENSSSCG00000005575	RC3H2	1.47049	0.00966238	0.106124	up
ENSSSCG00000005582	STRBP	1.24047	0.0150119	0.13315	up
ENSSSCG00000005612		2.02083	0.010615	0.111362	up
ENSSSCG00000005771	HDHD2	1.06874	0.0221157	0.163681	up
ENSSSCG00000005950	PHF20L1	1.0812	0.0283499	0.183671	up
ENSSSCG00000005955	EFR3A	1.35003	0.00771452	0.092285	up
ENSSSCG00000005976	NDUFB9	1.06355	0.00240536	0.0481704	up
ENSSSCG00000005981	FBXO32	2.55116	3.03717e-15	7.51168e-12	up
ENSSSCG00000005984	ZHX1	1.14055	0.0333541	0.198539	up
ENSSSCG00000005996	MRPL13	2.39033	0.000510707	0.019138	up
ENSSSCG00000006016	EIF3H	1.01478	0.00212672	0.044943	up
ENSSSCG00000006024	EBAG9	1.12501	0.027393	0.180546	up
ENSSSCG00000006032	EMC2	1.26538	0.031331	0.194331	up
ENSSSCG00000006033	EIF3E	1.71981	9.15354e-05	0.00588026	up
ENSSSCG00000006037	OXR1	1.24893	0.0389874	0.215476	up
ENSSSCG00000006048	DCAF13	2.43302	0.00452958	NA	up
ENSSSCG00000006066	RNF19A	1.25542	0.0190737	0.153287	up
ENSSSCG00000006090	MTERF3	1.57775	2.59664e-05	0.00244653	up
ENSSSCG00000006126	DECR1	1.26358	0.0405537	0.218636	up
ENSSSCG00000006136	RMDN1	1.42181	0.021815	0.162297	up
ENSSSCG00000006137	WWP1	1.33041	0.000241566	0.0113261	up
ENSSSCG00000006168	PEX2	1.32598	0.0304219	0.190924	up
ENSSSCG00000006176		1.31667	0.00115269	0.0316361	up
ENSSSCG00000006192	LACTB2	1.83016	0.0193655	0.154752	up
ENSSSCG00000006201	ARFGEF1	1.39334	0.00668096	0.0849547	up
ENSSSCG00000006267	PCMTD1	1.7483	9.15052e-06	0.00107769	up
ENSSSCG00000006282	KIFAP3	1.65105	0.0220301	0.163253	up
ENSSSCG00000006303	DCAF6	1.07381	0.0023772	0.0478974	up
ENSSSCG00000006661	VPS45	1.4876	0.0316704	0.195259	up
ENSSSCG00000006752	CSDE1	1.36158	9.59156e-05	0.00600196	up
ENSSSCG00000006799	LRIF1	2.33801	0.0475833	NA	up
ENSSSCG00000006867	LRRC39	1.92635	0.00086872	0.027197	up
ENSSSCG00000006892	DNTTIP2	1.50462	0.000232127	0.0111477	up
ENSSSCG00000006898	MTF2	2.12997	0.0377385	NA	up
ENSSSCG00000006903	RPAP2	3.21009	0.000457856	0.017763	up
ENSSSCG00000006935	CLCA2	1.74099	0.0264426	0.177223	up
ENSSSCG00000006994	PCM1	1.26048	0.000906511	0.0276897	up
ENSSSCG00000006996		1.99163	0.0118829	NA	up
ENSSSCG00000007026	VDAC3	1.09838	0.000621418	0.0223552	up
ENSSSCG00000007058	PLCB4	1.53779	0.0102808	0.109598	up
ENSSSCG00000007088		1.07287	0.00702837	0.087179	up
ENSSSCG00000007280	ITCH	1.56422	0.00250257	0.0488323	up
ENSSSCG00000007345	RALGAPB	1.05354	0.0104805	0.11031	up
ENSSSCG00000007623	BUD31	1.04746	0.00567481	0.0766952	up
ENSSSCG00000007732	SBDS	1.1981	0.00362087	0.0588198	up
ENSSSCG00000007845	UQCRC2	1.06367	0.00121717	0.0325446	up
ENSSSCG00000007853	LYRM1	1.05971	0.030527	0.191167	up
ENSSSCG00000008096	ZC3H6	1.37247	0.00220299	0.04569	up
ENSSSCG00000008183	MRPL30	1.17583	0.0165474	0.142599	up
ENSSSCG00000008247	SUCLG1	1.07302	0.000639849	0.0226281	up
ENSSSCG00000008332	C2orf42	1.43456	0.0366041	0.207992	up
ENSSSCG00000008368	UGP2	1.76371	2.74629e-06	0.000445394	up
ENSSSCG00000008372	EHBP1	1.06682	0.0434653	0.22703	up
ENSSSCG00000008376	COMMD1	1.18232	0.0135051	0.125217	up
ENSSSCG00000008382	USP34	1.2926	0.00797094	0.0941008	up
ENSSSCG00000008400	CFAP36	1.7873	0.0491128	NA	up
ENSSSCG00000008404	MTIF2	2.36758	0.00574003	NA	up
ENSSSCG00000008412	PSME4	1.56635	6.81486e-05	0.00478152	up
ENSSSCG00000008448	PREPL	1.2358	0.037114	0.209571	up
ENSSSCG00000008452	LRPPRC	1.93378	0.000169849	0.00866142	up
ENSSSCG00000008475	MAP4K3	1.62264	0.0184016	0.14986	up
ENSSSCG00000008478	SOS1	1.37409	0.00336378	0.0567882	up
ENSSSCG00000008482	GEMIN6	1.67186	0.00308159	0.0548313	up
ENSSSCG00000008487	ATL2	1.10317	0.00509169	0.0716531	up
ENSSSCG00000008493	CEBPZ	1.92493	0.000688556	0.0239855	up
ENSSSCG00000008501	VIT	1.61335	9.2399e-05	0.00589744	up
ENSSSCG00000008513	BIRC6	1.14695	0.0124546	0.119563	up
ENSSSCG00000008516	DPY30	1.09954	0.0200791	0.157626	up
ENSSSCG00000008534	WDR43	1.54777	0.00335635	0.0567882	up
ENSSSCG00000008587	SF3B6	1.56017	0.0398289	0.217643	up
ENSSSCG00000008614	SMC6	1.41898	0.0464013	0.234415	up
ENSSSCG00000008619	DDX1	1.01563	0.00595844	0.0793363	up
ENSSSCG00000008629	ROCK2	1.00523	0.0210392	0.160415	up
ENSSSCG00000008668	RBAK	1.60853	0.0336573	0.199384	up
ENSSSCG00000008808	GNPDA2	1.44165	0.00823067	0.0959082	up
ENSSSCG00000008860		1.34265	0.00224468	0.0461677	up
ENSSSCG00000008921	CENPC	2.47759	0.0420587	NA	up
ENSSSCG00000008940	GRSF1	1.24034	0.00336008	0.0567882	up
ENSSSCG00000008965	BTC	1.88773	6.5366e-05	0.00466317	up
ENSSSCG00000008971	USO1	1.52521	0.00130657	0.0335739	up
ENSSSCG00000008976	ART3	2.26166	2.65467e-07	8.15509e-05	up
ENSSSCG00000008979	NUP54	1.68284	0.0080089	0.0943238	up
ENSSSCG00000008985	SOWAHB	1.65034	0.00602957	0.0799605	up
ENSSSCG00000009019	RPS3A	1.61842	9.19093e-07	0.00022894	up
ENSSSCG00000009043	ABCE1	1.33888	0.0469145	0.235238	up
ENSSSCG00000009049	USP38	1.4012	0.0138375	0.126871	up
ENSSSCG00000009061	NAA15	1.20296	0.0103094	0.109598	up
ENSSSCG00000009090	BLTP1	1.47212	0.00300968	0.0541359	up
ENSSSCG00000009096	EXOSC9	1.29473	0.0351474	0.203478	up
ENSSSCG00000009119	LARP7	1.3804	0.0282775	0.183442	up
ENSSSCG00000009142	SEC24B	1.42802	0.00128135	0.0332156	up
ENSSSCG00000009146	RPL34	1.28657	5.77622e-05	0.00436215	up
ENSSSCG00000009176	LAMTOR3	1.39559	0.0205616	0.158667	up
ENSSSCG00000009182		6.55935	3.74935e-05	NA	up
ENSSSCG00000009241	COPS4	1.59074	6.52024e-05	0.00466317	up
ENSSSCG00000009242	LIN54	1.45198	0.00674156	0.0851779	up
ENSSSCG00000009303		1.52901	1.57698e-06	0.000312022	up
ENSSSCG00000009341		1.83568	0.00331314	0.0563177	up
ENSSSCG00000009345	PDS5B	1.10639	0.0442274	0.228384	up
ENSSSCG00000009360	ALG5	1.82878	0.0312942	NA	up
ENSSSCG00000009372	MRPS31	1.25768	0.0466081	0.234415	up
ENSSSCG00000009390	SPRYD7	1.0356	0.0464026	0.234415	up
ENSSSCG00000009401	RB1	1.35924	0.0228304	0.165649	up
ENSSSCG00000009405	SUCLA2	1.60055	3.46523e-05	0.00312514	up
ENSSSCG00000009407	ESD	1.16844	0.0181248	0.148653	up
ENSSSCG00000009419		1.13828	0.0346823	0.202905	up
ENSSSCG00000009425	LACC1	1.44637	0.0349041	0.203215	up
ENSSSCG00000009460	DIS3	2.15862	0.00982795	NA	up
ENSSSCG00000009509	IPO5	1.00119	0.0068525	0.0859211	up
ENSSSCG00000009568	ZMYM5	2.15226	0.00411102	0.0635473	up
ENSSSCG00000009776	SBNO1	1.22267	0.020093	0.157626	up
ENSSSCG00000009823	VPS29	1.06266	0.0194842	0.155091	up
ENSSSCG00000009887	NAA25	1.31637	0.0461939	0.234415	up
ENSSSCG00000010044		2.5815	0.0200317	NA	up
ENSSSCG00000010175	GNPAT	1.27294	0.00147164	0.0358595	up
ENSSSCG00000010198	BMS1	1.26922	0.0173442	0.144705	up
ENSSSCG00000010248	KIFBP	1.38565	0.00988881	0.107849	up
ENSSSCG00000010250	VPS26A	1.94749	0.00185287	0.0415656	up
ENSSSCG00000010251	SUPV3L1	1.56392	0.0172214	0.144705	up
ENSSSCG00000010295	ECD	1.38009	0.0031205	0.0552257	up
ENSSSCG00000010308	CHCHD1	1.23432	0.00400826	0.0625452	up
ENSSSCG00000010314	AP3M1	1.30718	0.0192903	0.154461	up
ENSSSCG00000010319	SAMD8	1.13405	0.046661	0.234562	up
ENSSSCG00000010357	WAPL	1.01316	0.0334955	0.198783	up
ENSSSCG00000010399	NCOA4	1.0843	0.0089223	0.100674	up
ENSSSCG00000010416	ZNF32	1.27201	0.0314963	0.194867	up
ENSSSCG00000010470	IDE	1.53751	0.00260281	0.0499017	up
ENSSSCG00000010494	SORBS1	1.12477	0.013642	0.126014	up
ENSSSCG00000010606	SLK	1.32515	0.0235259	0.167923	up
ENSSSCG00000010625	SMC3	1.36686	0.00446202	0.0666809	up
ENSSSCG00000010672	RAB11FIP2	1.57017	0.0248234	0.171088	up
ENSSSCG00000010674	FAM204A	1.51745	0.0320901	0.195825	up
ENSSSCG00000010723	ACADSB	1.16323	0.00157846	0.0375925	up
ENSSSCG00000010802	UCHL5	1.24229	0.0257037	0.174767	up
ENSSSCG00000010863	AHCTF1	1.05489	0.0353108	0.204048	up
ENSSSCG00000010904	NEK7	1.00066	0.0215956	0.161852	up
ENSSSCG00000010941	ERCC6L2	1.14247	0.0264151	0.177223	up
ENSSSCG00000010954		1.02585	0.00160887	0.0377169	up
ENSSSCG00000010956	NAA35	1.35893	0.0307433	0.191889	up
ENSSSCG00000010995	CHMP5	1.41385	0.0139989	0.12794	up
ENSSSCG00000011004	TOPORS	1.42193	0.00319772	0.0560668	up
ENSSSCG00000011027	KIF5B	1.20782	0.00853756	0.0982878	up
ENSSSCG00000011104	CUL2	1.5518	0.0104463	0.110176	up
ENSSSCG00000011117	UPF2	1.52627	0.00390421	0.0613085	up
ENSSSCG00000011201	SATB1	1.45745	0.0110308	0.113438	up
ENSSSCG00000011213	TOP2B	1.21446	0.0173579	0.144705	up
ENSSSCG00000011229	STT3B	1.18259	0.00633103	0.0821954	up
ENSSSCG00000011243		1.6482	1.0507e-05	0.00118075	up
ENSSSCG00000011272		1.41912	9.77593e-06	0.00111165	up
ENSSSCG00000011314	LZTFL1	2.20552	0.0444317	NA	up
ENSSSCG00000011397	SLC38A3	1.02745	0.0218421	0.162347	up
ENSSSCG00000011491	THOC7	1.88933	0.00854451	0.0982878	up
ENSSSCG00000011494	PSMD6	1.0344	0.0113863	0.114709	up
ENSSSCG00000011498	SLC25A26	1.16821	0.0282641	0.183442	up
ENSSSCG00000011500	KBTBD8	1.44953	0.021112	0.160415	up
ENSSSCG00000011501	SUCLG2	1.33278	0.00173596	0.0397543	up
ENSSSCG00000011506	UBA3	1.21116	0.0398414	0.217643	up
ENSSSCG00000011511	FRMD4B	1.17055	0.000743976	0.0249063	up
ENSSSCG00000011530	CRBN	1.45504	0.0102247	0.109598	up
ENSSSCG00000011578	TAMM41	1.3439	0.0126457	0.12072	up
ENSSSCG00000011601	LSM3	1.19515	0.0393349	0.21655	up
ENSSSCG00000011645	CEP63	1.39715	0.010334	0.109598	up
ENSSSCG00000011678	XRN1	1.48858	0.0320751	0.195825	up
ENSSSCG00000011679	ATR	1.73127	0.046651	NA	up
ENSSSCG00000011684	U2SURP	1.69322	0.00702271	0.087179	up
ENSSSCG00000011710	EIF2A	1.92635	7.17275e-05	0.0048938	up
ENSSSCG00000011720	MBNL1	1.20953	0.00206473	0.0444052	up
ENSSSCG00000011723	MME	2.43068	0.000336381	0.0141609	up
ENSSSCG00000011750	PLD1	3.20922	0.00521176	NA	up
ENSSSCG00000011760	TBL1XR1	2.12438	0.000848072	0.026891	up
ENSSSCG00000011764	NDUFB5	1.071	0.0243608	0.170538	up
ENSSSCG00000011769	FXR1	1.02818	0.00244062	0.0482328	up
ENSSSCG00000011775	KLHL24	1.24609	0.0106733	0.111758	up
ENSSSCG00000011788	VPS8	1.42808	0.0102692	0.109598	up
ENSSSCG00000011803		1.3823	8.89666e-05	0.00579044	up
ENSSSCG00000011831	APOD	2.00588	1.95931e-06	0.000354029	up
ENSSSCG00000011916	ATP6V1A	1.34984	0.0333	0.198539	up
ENSSSCG00000011929	SLC35A5	2.02078	0.0118717	NA	up
ENSSSCG00000011943	BBX	1.04563	0.0465141	0.234415	up
ENSSSCG00000011963	TOMM70	1.29518	0.00795925	0.0940751	up
ENSSSCG00000012042	ATP5PO	1.65427	1.4609e-06	0.000307504	up
ENSSSCG00000012061	PIGP	1.32049	0.0241169	0.169814	up
ENSSSCG00000012133	ASB11	1.17337	0.000832448	0.0265658	up
ENSSSCG00000012134	PIGA	3.13831	0.0168327	NA	up
ENSSSCG00000012165		1.64244	0.0422483	NA	up
ENSSSCG00000012178		1.78876	4.79937e-05	0.00389181	up
ENSSSCG00000012258	FUNDC1	1.45421	0.0114999	0.115267	up
ENSSSCG00000012280	UXT	1.6864	0.00403716	0.0626996	up
ENSSSCG00000012382		1.08192	0.00493343	0.0705295	up
ENSSSCG00000012427		1.30687	4.84678e-05	0.00389831	up
ENSSSCG00000012434	ATRX	1.58952	0.00235539	0.047652	up
ENSSSCG00000012597	PLS3	1.46736	0.00452178	0.0668967	up
ENSSSCG00000012639	THOC2	1.11947	0.0257788	0.175072	up
ENSSSCG00000012642	STAG2	1.45223	0.00358827	0.0588174	up
ENSSSCG00000013040	TRPT1	1.91838	0.00238484	0.0479536	up
ENSSSCG00000013226	PTPMT1	1.12226	0.0167771	0.143522	up
ENSSSCG00000013285	API5	1.10454	0.0141753	0.129012	up
ENSSSCG00000013298	PDHX	1.23326	0.0046052	0.0673953	up
ENSSSCG00000013312	HIPK3	1.04423	0.00491691	0.0703951	up
ENSSSCG00000013315	EIF3M	1.7792	0.00150232	0.0363385	up
ENSSSCG00000013322	IMMP1L	1.38171	0.0340705	0.200631	up
ENSSSCG00000013344	ANO5	1.09968	0.00494113	0.0705377	up
ENSSSCG00000013347	PRMT3	1.8878	0.017909	NA	up
ENSSSCG00000013349	HTATIP2	2.26762	0.0350556	0.203285	up
ENSSSCG00000013362	UEVLD	1.50956	0.0331457	0.197894	up
ENSSSCG00000013367	GTF2H1	1.69733	0.0167801	0.143522	up
ENSSSCG00000013374	KCNC1	1.30667	0.0463744	0.234415	up
ENSSSCG00000013391	PSMA1	1.73038	0.000477799	0.0182584	up
ENSSSCG00000013392	COPB1	1.53781	0.0204762	0.158667	up
ENSSSCG00000013402	USP47	1.13296	0.00361927	0.0588198	up
ENSSSCG00000013513	PLIN5	1.55111	0.0181549	0.148681	up
ENSSSCG00000013683		4.56787	0.0013523	NA	up
ENSSSCG00000014010	MAPK9	1.64387	0.00270642	0.0508455	up
ENSSSCG00000014062		1.03758	0.0310904	0.193323	up
ENSSSCG00000014071		1.03387	0.00102107	0.0296231	up
ENSSSCG00000014075		1.85815	7.9811e-06	0.000962891	up
ENSSSCG00000014100	TBCA	1.49008	0.00156268	0.037342	up
ENSSSCG00000014123	FAM151B	5.04903	0.0458441	NA	up
ENSSSCG00000014133		1.04857	0.000815016	0.0261593	up
ENSSSCG00000014170	CAST	1.19721	0.00479873	0.0693049	up
ENSSSCG00000014173	LNPEP	1.54372	0.000790987	0.0257596	up
ENSSSCG00000014207	APC	1.00789	0.0259045	0.175604	up
ENSSSCG00000014211	YTHDC2	1.77145	0.0219675	0.162912	up
ENSSSCG00000014239	CEP120	1.87274	0.00366303	0.0593099	up
ENSSSCG00000014244	PHAX	1.25812	0.0356193	0.205002	up
ENSSSCG00000014258	ISOC1	1.24288	0.020906	0.159833	up
ENSSSCG00000014264	HINT1	1.21866	0.000172109	0.00871239	up
ENSSSCG00000014280	RAD50	1.136	0.0287272	0.185145	up
ENSSSCG00000014289	UQCRQ	1.16536	0.00281864	0.0519493	up
ENSSSCG00000014324	MYOT	1.12531	0.000895029	0.0275842	up
ENSSSCG00000014337	ETF1	1.34703	0.00284582	0.0521365	up
ENSSSCG00000014343	MATR3	1.20824	0.00227826	0.0467427	up
ENSSSCG00000014411	LARS1	1.01454	0.0210185	0.160415	up
ENSSSCG00000014432	GRPEL2	1.05397	0.0401723	0.217801	up
ENSSSCG00000014827	PLEKHB1	1.48261	0.0238401	0.168997	up
ENSSSCG00000014834	UCP3	1.13197	0.00940039	0.104289	up
ENSSSCG00000014868	EMSY	1.0233	0.0184022	0.14986	up
ENSSSCG00000014878	PAK1	1.10988	0.00665276	0.0849235	up
ENSSSCG00000014956	ANKRD49	1.59179	0.0265169	0.177406	up
ENSSSCG00000014989	DCUN1D5	1.14426	0.0232015	0.16669	up
ENSSSCG00000015040	PTS	1.24765	0.00881545	0.100013	up
ENSSSCG00000015095	UBE4A	1.07575	0.0426359	0.225578	up
ENSSSCG00000015215	CHEK1	5.18271	0.0296824	NA	up
ENSSSCG00000015267	FMO2	2.11431	0.0143621	NA	up
ENSSSCG00000015310	AKAP9	1.37053	0.00105806	0.0300786	up
ENSSSCG00000015333	ASB4	1.8865	0.000644079	0.0226757	up
ENSSSCG00000015337		1.01092	0.00275102	0.0510616	up
ENSSSCG00000015340	ASNS	1.26295	0.0367777	0.208226	up
ENSSSCG00000015360	ANKMY2	1.28727	0.0194572	0.155091	up
ENSSSCG00000015391	CROT	1.39693	0.031531	0.19496	up
ENSSSCG00000015405		2.03322	7.51548e-06	0.000929383	up
ENSSSCG00000015410	PHTF2	1.80181	0.000168577	0.00864108	up
ENSSSCG00000015422	PMPCB	1.49231	0.00220231	0.04569	up
ENSSSCG00000015435	NAMPT	1.24993	0.00268516	0.050669	up
ENSSSCG00000015443	DLD	1.10802	0.00667934	0.0849547	up
ENSSSCG00000015446	PNPLA8	1.86154	0.0025427	0.0493234	up
ENSSSCG00000015504	CACYBP	1.67995	0.000300679	0.0128216	up
ENSSSCG00000015583	SMYD2	1.04068	0.00447591	0.066775	up
ENSSSCG00000015631	GRB10	1.09237	0.00136632	0.0345703	up
ENSSSCG00000015660	PFKFB2	1.27968	0.0292738	0.187205	up
ENSSSCG00000015689	DARS1	1.10156	0.010323	0.109598	up
ENSSSCG00000015690	UBXN4	1.06186	0.0109012	0.112927	up
ENSSSCG00000015692	R3HDM1	1.12808	0.00376905	0.0600438	up
ENSSSCG00000015712	DDX18	1.12921	0.0284724	0.184086	up
ENSSSCG00000015730	NIFK	1.34382	0.00673146	0.0851779	up
ENSSSCG00000015743	PTPN4	1.41028	0.00243571	0.0482328	up
ENSSSCG00000015776	RWDD4	1.22107	0.0207175	0.159253	up
ENSSSCG00000015793	UFSP2	2.22293	0.0213243	NA	up
ENSSSCG00000015857	UGGT1	1.11757	0.0182391	0.149123	up
ENSSSCG00000015882	BAZ2B	1.32607	0.0266399	0.177953	up
ENSSSCG00000015883	MARCHF7	1.48811	0.00709336	0.0878281	up
ENSSSCG00000015892	PSMD14	1.87763	0.00168535	0.0388652	up
ENSSSCG00000015931	BBS5	1.3462	0.000535406	0.0198381	up
ENSSSCG00000015937	KLHL23	1.27248	0.0226329	0.165433	up
ENSSSCG00000015938	SSB	1.14486	0.0140714	0.128421	up
ENSSSCG00000015940	UBR3	1.64389	7.42849e-06	0.000929383	up
ENSSSCG00000015951	METAP1D	1.33953	0.0301784	0.18992	up
ENSSSCG00000015962	SP3	1.22101	0.018513	0.150246	up
ENSSSCG00000015976	LNPK	1.83685	3.43964e-05	0.00312514	up
ENSSSCG00000015987	NFE2L2	1.5329	0.000710732	0.0243703	up
ENSSSCG00000016017	DNAJC10	1.09806	0.0288164	0.185398	up
ENSSSCG00000016019	NCKAP1	1.02614	0.0411598	0.22104	up
ENSSSCG00000016026		1.07025	0.0279021	0.182005	up
ENSSSCG00000016036	WDR75	2.23408	0.0318478	NA	up
ENSSSCG00000016041	ASNSD1	2.01014	0.0032036	0.0560668	up
ENSSSCG00000016045	PMS1	3.24467	0.0323408	NA	up
ENSSSCG00000016077	HSPD1	1.09564	0.0152409	0.134503	up
ENSSSCG00000016078	HSPE1	1.41386	8.7674e-05	0.0057441	up
ENSSSCG00000016100		1.25552	0.00113964	0.0314052	up
ENSSSCG00000016177	XRCC5	1.28596	0.031626	0.195259	up
ENSSSCG00000016223	ACSL3	1.23125	0.0132528	0.123922	up
ENSSSCG00000016234	CUL3	1.30816	0.00432768	0.0655193	up
ENSSSCG00000016266	CAB39	1.53548	0.000528642	0.0196611	up
ENSSSCG00000016395	RIF1	1.7515	0.0229561	0.165649	up
ENSSSCG00000016549	MKLN1	2.10609	0.0012579	0.0329218	up
ENSSSCG00000016606	ASB15	1.53176	0.00214235	0.0449909	up
ENSSSCG00000016640	PPP1R3A	1.8905	1.12501e-07	4.28067e-05	up
ENSSSCG00000016682	PLEKHA8	1.0367	0.0428365	0.225578	up
ENSSSCG00000016687	CHN2	3.94243	0.000398767	NA	up
ENSSSCG00000016692	TAX1BP1	1.6525	0.00212752	0.044943	up
ENSSSCG00000016714	CYCS	1.17267	0.0034669	0.0580339	up
ENSSSCG00000016717	PALS2	2.42504	0.00149283	0.0362865	up
ENSSSCG00000016808	C5orf22	2.01229	0.0470352	NA	up
ENSSSCG00000016842	NIPBL	1.1767	0.0170099	0.144567	up
ENSSSCG00000016845	NUP155	1.26131	0.0398271	0.217643	up
ENSSSCG00000016850	LIFR	1.3102	0.00158076	0.0375925	up
ENSSSCG00000016866	GHR	1.25379	0.00361679	0.0588198	up
ENSSSCG00000016874	PAIP1	1.21242	0.00146875	0.0358595	up
ENSSSCG00000016885	ITGA1	1.16765	0.0486701	0.238968	up
ENSSSCG00000016893	NDUFS4	1.23147	0.00471635	0.0685151	up
ENSSSCG00000016907	DHX29	1.74709	0.00199762	0.0432947	up
ENSSSCG00000016911	MTREX	1.14388	0.0461328	0.234415	up
ENSSSCG00000016922	GPBP1	1.54582	0.00805693	0.0947767	up
ENSSSCG00000016948	TRIM23	2.14328	0.015413	NA	up
ENSSSCG00000016986	CREBRF	2.18012	0.00324201	0.0560668	up
ENSSSCG00000016998	NPM1	1.43362	5.70811e-05	0.00434387	up
ENSSSCG00000017033	SLU7	1.27224	0.0147036	0.131827	up
ENSSSCG00000017047	CLINT1	1.11505	0.00400668	0.0625452	up
ENSSSCG00000017058	MED7	1.77682	0.00998225	0.108247	up
ENSSSCG00000017099	FASTKD3	1.33647	0.0338678	0.199913	up
ENSSSCG00000017239	RPL38	1.14634	0.000732808	0.0247429	up
ENSSSCG00000017255	ABCA5	2.06314	0.00273936	0.0510368	up
ENSSSCG00000017264	AMZ2	1.13908	0.0142202	0.129232	up
ENSSSCG00000017273	PSMD12	1.3691	0.00895747	0.10088	up
ENSSSCG00000017383		2.93582	4.93812e-06	0.000685804	up
ENSSSCG00000017665	DHX40	1.61206	0.0264589	0.177223	up
ENSSSCG00000017688	GGNBP2	1.18919	0.0208484	0.159762	up
ENSSSCG00000017733	C17orf75	1.64068	0.0383848	0.213697	up
ENSSSCG00000017735	RHOT1	1.75275	0.00228209	0.0467427	up
ENSSSCG00000017785	NUFIP2	1.1149	0.0123648	0.119225	up
ENSSSCG00000018061		1.47394	5.48406e-05	0.00423858	up
ENSSSCG00000018078	COX2	1.42494	0.00140111	0.0349149	up
ENSSSCG00000018734	MIR1282	1.00147	0.00164837	0.0381345	up
ENSSSCG00000020702	SENP6	1.8414	0.000118769	0.00703585	up
ENSSSCG00000020808		1.4228	0.000791561	0.0257596	up
ENSSSCG00000020899	CDC16	2.89444	0.000388594	0.0159517	up
ENSSSCG00000021005	UBQLN1	1.20358	0.00188427	0.0419844	up
ENSSSCG00000021024		1.01675	0.0137565	0.126246	up
ENSSSCG00000021069		5.14081	0.0298618	NA	up
ENSSSCG00000021166	RPAP3	1.54924	0.0296367	0.18855	up
ENSSSCG00000021184	OSGIN2	2.00711	0.00977116	0.10705	up
ENSSSCG00000021200	HDAC8	1.13684	0.0174646	0.144875	up
ENSSSCG00000021204	HOXA10	4.04347	0.0465282	0.234415	up
ENSSSCG00000021217	FKBP3	1.6996	7.85692e-05	0.00528765	up
ENSSSCG00000021222		7.27469	2.70318e-05	NA	up
ENSSSCG00000021393	TRMT1L	1.01054	0.0233095	0.16686	up
ENSSSCG00000021585	OXTR	1.1848	0.0386203	0.214647	up
ENSSSCG00000021746	MRPL35	1.04397	0.0470206	0.235531	up
ENSSSCG00000021834	ERCC6L	3.40383	0.0165229	NA	up
ENSSSCG00000021966	TOPBP1	1.11588	0.0327385	0.196889	up
ENSSSCG00000022147	CHURC1	1.17098	0.00571181	0.0769849	up
ENSSSCG00000022190	UBE2V2	1.16535	0.033491	0.198783	up
ENSSSCG00000022225	NOP58	1.04051	0.0426838	0.225578	up
ENSSSCG00000022299	ACTR10	1.50153	0.000982642	0.0293609	up
ENSSSCG00000022534	ZNF644	1.34479	0.00325304	0.0560668	up
ENSSSCG00000022559	USP14	1.27143	0.0106867	0.111758	up
ENSSSCG00000022708	ZNF638	1.47025	0.00821276	0.0958123	up
ENSSSCG00000022790	SNX2	1.80062	0.00144692	0.0357232	up
ENSSSCG00000022830	KANSL1L	2.11965	0.00181031	0.0407958	up
ENSSSCG00000022845	PJA2	1.32011	0.00907925	0.101608	up
ENSSSCG00000022869	BCAP29	1.84974	0.0189949	NA	up
ENSSSCG00000022895	CRYBG3	1.33614	0.00103512	0.0297954	up
ENSSSCG00000022903	NAPEPLD	1.42593	0.0349943	0.203215	up
ENSSSCG00000022906		1.03643	0.0113026	0.114449	up
ENSSSCG00000022912	NT5C3A	1.93745	0.0128456	NA	up
ENSSSCG00000022942	PHF6	2.28359	0.0157703	NA	up
ENSSSCG00000022945	UCHL1	1.80594	0.00868545	0.0988782	up
ENSSSCG00000022953	PTER	1.16707	0.0116713	0.116044	up
ENSSSCG00000022982	VPS50	1.93678	0.00610072	0.0805133	up
ENSSSCG00000023112	PDS5A	1.32895	0.00723066	0.0889713	up
ENSSSCG00000023158	RPS27L	1.47394	0.000884695	0.0275229	up
ENSSSCG00000023174	USP53	1.9355	0.0382083	NA	up
ENSSSCG00000023263	MRPL45	1.14303	0.00297985	0.0536971	up
ENSSSCG00000023276	ZNF24	1.21789	0.0103368	0.109598	up
ENSSSCG00000023312	PIN4	1.78095	0.0035561	0.0587247	up
ENSSSCG00000023320		2.25098	0.0176246	NA	up
ENSSSCG00000023562	SNRPE	1.46043	0.00423361	0.0649351	up
ENSSSCG00000023595	AK3	1.1706	0.0255562	0.174121	up
ENSSSCG00000023886	RPA3	2.09925	0.0204746	NA	up
ENSSSCG00000024125	KPNA3	1.38432	0.000906848	0.0276897	up
ENSSSCG00000024168	AIMP1	1.5693	0.000608578	0.0221348	up
ENSSSCG00000024219	TIGAR	1.17093	0.0156977	0.137309	up
ENSSSCG00000024313	NDUFA4	1.63593	5.99366e-05	0.00444752	up
ENSSSCG00000024361	TFB1M	1.31206	0.0283022	0.183482	up
ENSSSCG00000024385	RNASEH2B	1.18828	0.0305391	0.191167	up
ENSSSCG00000024416	MYH13	7.63926	1.10293e-07	4.28067e-05	up
ENSSSCG00000024428	CHRNA9	4.85842	1.45638e-06	0.000307504	up
ENSSSCG00000024443	ORC6	2.56031	0.0296688	NA	up
ENSSSCG00000024479	ELAC1	3.06977	0.00814579	NA	up
ENSSSCG00000024563	CEP83	2.12623	0.0209985	NA	up
ENSSSCG00000024623	USP25	1.68577	3.48363e-06	0.000538493	up
ENSSSCG00000024633	JAKMIP3	4.92615	0.00053088	NA	up
ENSSSCG00000024660		1.34661	0.0147326	0.131827	up
ENSSSCG00000024722	PIBF1	3.15762	0.0129065	NA	up
ENSSSCG00000024748	THUMPD1	1.26008	0.0064657	0.0831255	up
ENSSSCG00000024776	SNRPG	1.20469	0.00761382	0.091858	up
ENSSSCG00000024791		1.08674	0.00272226	0.0508455	up
ENSSSCG00000024881	TCP11L2	1.00281	0.0124353	0.119555	up
ENSSSCG00000024916	DHX36	1.47807	0.013167	0.12347	up
ENSSSCG00000024972	CCDC25	1.10429	0.0258344	0.175295	up
ENSSSCG00000024999	PPIP5K2	4.32514	0.032309	NA	up
ENSSSCG00000025007	NFU1	1.26868	0.0429951	0.225737	up
ENSSSCG00000025010	UNC50	1.45689	0.0174868	0.144875	up
ENSSSCG00000025028	XIAP	1.15418	0.0483489	0.238562	up
ENSSSCG00000025107	MIX23	1.73869	0.0322501	NA	up
ENSSSCG00000025187	TMEM126A	1.65288	0.00220252	0.04569	up
ENSSSCG00000025240	DDIT4L	1.23358	0.00233406	0.0474653	up
ENSSSCG00000025298	POLR1F	2.42185	6.79455e-05	0.00478152	up
ENSSSCG00000025349	CCDC14	2.49893	0.0471317	NA	up
ENSSSCG00000025507	RPL27	1.55955	2.05701e-06	0.000363392	up
ENSSSCG00000025527		4.72544	2.01719e-07	6.8814e-05	up
ENSSSCG00000025534	CSE1L	1.30734	0.0124197	0.119522	up
ENSSSCG00000025578	ALDH1A2	3.0231	6.6993e-06	0.00086073	up
ENSSSCG00000025653	THOC1	1.70449	0.0251869	0.172558	up
ENSSSCG00000025703	REV3L	1.64139	0.00103605	0.0297954	up
ENSSSCG00000025751	MDH1	1.0386	0.00953567	0.105286	up
ENSSSCG00000025910	ZNF277	1.74117	0.019577	0.155472	up
ENSSSCG00000025912	URI1	1.47636	0.0120185	0.117791	up
ENSSSCG00000025942	MCCC1	1.28429	0.0016047	0.0377085	up
ENSSSCG00000026034	NUP153	1.10538	0.0121522	0.117924	up
ENSSSCG00000026087	GKAP1	1.97381	0.000812771	0.0261593	up
ENSSSCG00000026098	CMYA5	1.34081	1.47475e-05	0.00160327	up
ENSSSCG00000026153	ACAT1	1.17625	0.00164969	0.0381345	up
ENSSSCG00000026181	AKTIP	1.49907	0.013476	0.125064	up
ENSSSCG00000026230	SRP19	1.38579	0.00864427	0.0985228	up
ENSSSCG00000026239	VPS35	1.37522	0.00378331	0.0600775	up
ENSSSCG00000026293	STX5	5.47971	0.0134651	NA	up
ENSSSCG00000026346	UBE3D	1.52468	0.0271697	0.179672	up
ENSSSCG00000026382	PPP2R5E	1.21118	0.0383353	0.213697	up
ENSSSCG00000026414	ATOX1	1.16703	0.0179074	0.147632	up
ENSSSCG00000026472	RPL7L1	1.10011	0.00720181	0.0889096	up
ENSSSCG00000026527	HCN1	2.32096	0.0200033	NA	up
ENSSSCG00000026606	PAIP2	1.28944	0.000572454	0.0209751	up
ENSSSCG00000026617	EIF2S2	1.18221	0.000640441	0.0226281	up
ENSSSCG00000026686	PDZD9	1.19863	0.0428446	0.225578	up
ENSSSCG00000026753	OSBPL11	1.02942	0.0401598	0.217801	up
ENSSSCG00000026761	CCT8	1.23116	0.0035119	0.058589	up
ENSSSCG00000026898	FAM149B1	1.09337	0.0347453	0.203138	up
ENSSSCG00000026945	LRRC2	1.36837	0.00163013	0.038125	up
ENSSSCG00000026953	TPGS2	1.07685	0.0277474	0.181551	up
ENSSSCG00000026960	ZNF280D	1.5245	0.0495418	NA	up
ENSSSCG00000026990	FAM162A	1.49734	0.000144655	0.00782009	up
ENSSSCG00000027013		1.9503	7.63075e-06	0.000931988	up
ENSSSCG00000027017	NR1D2	1.55799	0.00104175	0.0298198	up
ENSSSCG00000027046		1.80635	0.000722377	0.024643	up
ENSSSCG00000027052	PEX11A	1.50865	0.0244017	0.170605	up
ENSSSCG00000027085	UQCRFS1	1.05902	0.00310966	0.0551965	up
ENSSSCG00000027089	DONSON	1.90261	0.0271628	NA	up
ENSSSCG00000027100	MED31	1.58075	0.0185884	0.15061	up
ENSSSCG00000027139	FYTTD1	1.6089	0.00164473	0.0381345	up
ENSSSCG00000027293	TNPO1	1.31151	0.0076072	0.091858	up
ENSSSCG00000027480	KLF10	1.42305	0.00585552	0.0784941	up
ENSSSCG00000027529	BIRC3	1.80231	0.00125702	0.0329218	up
ENSSSCG00000027530	TAF12	1.07352	0.0471209	0.235676	up
ENSSSCG00000027556	RSRC1	1.65352	0.0224909	0.165204	up
ENSSSCG00000027613	TRDN	1.77892	6.26395e-08	2.73038e-05	up
ENSSSCG00000027778	GLO1	1.43267	0.00387988	0.0611204	up
ENSSSCG00000027857	DMXL1	1.1474	0.0205461	0.158667	up
ENSSSCG00000027903		1.31521	0.00130585	0.0335739	up
ENSSSCG00000028192	DNAJC28	2.42767	0.0154484	NA	up
ENSSSCG00000028201	CWF19L2	1.45516	0.011542	0.115572	up
ENSSSCG00000028277		1.30084	0.00776041	0.0924011	up
ENSSSCG00000028433	DUS4L	2.37058	0.0140748	NA	up
ENSSSCG00000028516	LARP4	1.06577	0.0160317	0.139261	up
ENSSSCG00000028552	BHLHE41	1.0585	0.0299321	0.189334	up
ENSSSCG00000028646	MMADHC	1.27533	0.0160334	0.139261	up
ENSSSCG00000028655	RAB18	1.03279	0.0375622	0.211258	up
ENSSSCG00000028748	NDC1	2.02781	0.0436642	NA	up
ENSSSCG00000028771	MEF2A	1.00947	0.0134424	0.124871	up
ENSSSCG00000028850	RPL26	1.47385	8.47194e-07	0.000226521	up
ENSSSCG00000028886	IPO7	1.14119	0.00312834	0.0552654	up
ENSSSCG00000029003		2.16931	2.33984e-09	1.65343e-06	up
ENSSSCG00000029030	SMCHD1	1.34864	0.041122	0.220978	up
ENSSSCG00000029179	HIGD2A	5.80593	0.0315569	0.194998	up
ENSSSCG00000029198	CUL5	1.59919	0.00527968	0.0737423	up
ENSSSCG00000029281	PCDHAC2	2.83138	0.033202	NA	up
ENSSSCG00000029571	AVIL	1.86596	2.26521e-05	0.00221879	up
ENSSSCG00000029608	SEC62	1.31561	0.00108046	0.0303762	up
ENSSSCG00000029649	IFT46	1.23748	0.0128162	0.12168	up
ENSSSCG00000029696		2.14346	0.0496603	NA	up
ENSSSCG00000029857	EIF2S3B	1.12567	0.0186293	0.150695	up
ENSSSCG00000029967	PEX1	1.95763	0.043663	NA	up
ENSSSCG00000030002	C18orf21	1.87704	0.0218019	NA	up
ENSSSCG00000030067	GINM1	1.23112	0.0417861	0.222925	up
ENSSSCG00000030089	RBM18	1.74982	0.0077788	0.0924011	up
ENSSSCG00000030284	TRNAU1AP	1.11703	0.00992852	0.107937	up
ENSSSCG00000030300	MT1X	1.81689	0.0333221	0.198539	up
ENSSSCG00000030413	PIK3CA	1.79649	0.0171634	0.144705	up
ENSSSCG00000030443	INTS13	1.87803	0.00159461	0.0377008	up
ENSSSCG00000030484	AHR	1.43732	0.0495976	0.241352	up
ENSSSCG00000030486	TBC1D23	1.50929	0.0400503	0.217801	up
ENSSSCG00000030507	SMNDC1	1.40908	0.0111319	0.113718	up
ENSSSCG00000030528	LTN1	1.23056	0.0227335	0.165649	up
ENSSSCG00000030616	RESF1	1.63395	0.0188061	0.151753	up
ENSSSCG00000030643	SELENOI	2.09518	0.0170196	NA	up
ENSSSCG00000030682	MACO1	1.16465	0.0245335	0.171055	up
ENSSSCG00000030685	ARID2	1.20611	0.023806	0.168979	up
ENSSSCG00000030697	CAPN7	1.87427	0.00345732	0.0579717	up
ENSSSCG00000030849		1.52762	5.2296e-06	0.000699141	up
ENSSSCG00000031011	CCDC160	2.07639	0.0351417	NA	up
ENSSSCG00000031077	KPNA4	1.02028	0.0173951	0.144735	up
ENSSSCG00000031169		1.802	0.000787154	0.0257596	up
ENSSSCG00000031271	STRADB	1.06157	0.00189357	0.0420968	up
ENSSSCG00000031450	MLYCD	2.39667	3.53124e-05	0.00314726	up
ENSSSCG00000031572	MFF	1.19633	0.00515761	0.0724776	up
ENSSSCG00000031580	LLPH	1.86019	0.00890297	0.10066	up
ENSSSCG00000031664	SRP9	1.17077	0.04947	0.241087	up
ENSSSCG00000031756		1.56937	6.55192e-05	0.00466317	up
ENSSSCG00000031838		1.14022	0.000386715	0.0159407	up
ENSSSCG00000031876	LDAF1	1.05022	0.0295849	0.188342	up
ENSSSCG00000032060		1.54757	0.000124624	0.00719462	up
ENSSSCG00000032111	RPL7	1.54376	8.489e-06	0.00101183	up
ENSSSCG00000032141	DUT	1.35198	0.00235348	0.047652	up
ENSSSCG00000032165	ATP5MK	1.31302	0.00485081	0.069853	up
ENSSSCG00000032166		1.34419	0.000137307	0.00754876	up
ENSSSCG00000032213	DBI	1.29943	0.000273357	0.0124051	up
ENSSSCG00000032357	APPL1	1.40478	0.00452267	0.0668967	up
ENSSSCG00000032557	LDHB	1.65784	0.000249729	0.0115989	up
ENSSSCG00000032573		1.64496	0.00389154	0.0612067	up
ENSSSCG00000032648	RBL2	1.13525	0.0116695	0.116044	up
ENSSSCG00000032720	SMPX	1.13936	0.0114044	0.114775	up
ENSSSCG00000033019		1.26707	3.47484e-05	0.00312514	up
ENSSSCG00000033155	TMEM30A	1.10569	0.0375607	0.211258	up
ENSSSCG00000033177	CDC26	1.42481	0.0134426	0.124871	up
ENSSSCG00000033185	PPP2R3A	1.01319	0.0298411	0.189121	up
ENSSSCG00000033456	GPR157	1.43053	0.00123057	0.0325446	up
ENSSSCG00000033585	DUSP23	1.09477	0.0391666	0.215984	up
ENSSSCG00000033591	CHD9	1.12666	0.0263126	0.177223	up
ENSSSCG00000033843	ETFRF1	3.41117	0.0208996	NA	up
ENSSSCG00000034086	ATP5F1C	1.27031	5.25989e-05	0.00409733	up
ENSSSCG00000034129	MRPL33	1.3169	0.0221208	0.163681	up
ENSSSCG00000034139	EYA4	1.34684	0.0009726	0.0291574	up
ENSSSCG00000034290	MED6	2.4165	0.00876324	NA	up
ENSSSCG00000034493	ST3GAL6	1.48493	0.0292439	0.187134	up
ENSSSCG00000034617	RPS27A	1.29484	2.11515e-05	0.00209252	up
ENSSSCG00000034795	SCAMP1	1.16704	0.0402171	0.217801	up
ENSSSCG00000034914		4.11319	0.00095908	NA	up
ENSSSCG00000034952	DPM1	1.1316	0.0248725	0.171088	up
ENSSSCG00000035007		1.30413	2.89177e-05	0.00267367	up
ENSSSCG00000035034	CNIH4	1.45795	0.012849	0.121874	up
ENSSSCG00000035080	RPL23A	1.10511	0.000230819	0.011139	up
ENSSSCG00000035098	MED4	1.57294	0.00159338	0.0377008	up
ENSSSCG00000035281	ZNF292	1.65133	0.0214344	0.161378	up
ENSSSCG00000035320	ASB14	1.71205	0.0237108	0.168514	up
ENSSSCG00000035430	YPEL3	1.00429	0.00550293	0.0754211	up
ENSSSCG00000035521	KLHL38	1.53276	3.61363e-05	0.00319193	up
ENSSSCG00000035603		3.51498	0.0197886	NA	up
ENSSSCG00000035639	TERB1	2.38652	0.00260382	0.0499017	up
ENSSSCG00000035738		1.23958	0.000188697	0.00938081	up
ENSSSCG00000035762		1.79673	0.00213062	0.044943	up
ENSSSCG00000035768	RPS15A	1.52426	6.02184e-07	0.000175218	up
ENSSSCG00000035771	MRPS22	1.00901	0.0489388	0.239798	up
ENSSSCG00000035820	TXNDC17	1.2364	0.0440894	0.228384	up
ENSSSCG00000036052		1.05849	0.002925	0.0530954	up
ENSSSCG00000036057	POLG2	6.21947	0.00190075	NA	up
ENSSSCG00000036083		1.31363	0.00951246	0.105171	up
ENSSSCG00000036224		1.37668	0.00170602	0.0391593	up
ENSSSCG00000036296	RPS25	1.09991	0.000745705	0.0249063	up
ENSSSCG00000036411	ACOT13	1.18795	0.00887406	0.100447	up
ENSSSCG00000036454	TMEM220	6.29882	0.00166243	NA	up
ENSSSCG00000036659		1.08525	0.00126351	0.0329814	up
ENSSSCG00000036766	SLC49A4	1.2742	0.00528488	0.0737423	up
ENSSSCG00000036883	FABP3	1.72972	0.000293045	0.0126997	up
ENSSSCG00000036924	PSMA4	1.14717	0.00459192	0.0673953	up
ENSSSCG00000036971		3.33087	0.00109784	NA	up
ENSSSCG00000037045		1.5593	6.28748e-05	0.00457368	up
ENSSSCG00000037170	POMP	1.32878	0.025492	0.174094	up
ENSSSCG00000037246		1.0559	0.0452848	0.231406	up
ENSSSCG00000037420	TMEM170B	1.94867	0.0473766	NA	up
ENSSSCG00000037463	MRPS36	1.97448	0.00369246	0.0594004	up
ENSSSCG00000037499	NEDD4	1.68752	0.00489228	0.0701439	up
ENSSSCG00000037509	EIF1AY	1.85842	0.0137363	0.126235	up
ENSSSCG00000037592	SLF2	1.86651	0.0137311	0.126235	up
ENSSSCG00000037602		2.33189	0.0121507	NA	up
ENSSSCG00000037605	BRI3	1.02512	0.00686975	0.0859316	up
ENSSSCG00000037772	ATP5PB	1.02983	0.00260782	0.0499017	up
ENSSSCG00000037869	NDUFA5	1.78477	8.51329e-05	0.00565248	up
ENSSSCG00000037977	ALMS1	1.48869	0.0353784	0.204319	up
ENSSSCG00000038026	RAB12	1.30083	0.00100703	0.0295647	up
ENSSSCG00000038080	EMCN	1.4896	0.0296575	0.188561	up
ENSSSCG00000038374	CIART	1.59329	0.000138434	0.00756648	up
ENSSSCG00000038383	DYNC2LI1	1.8457	0.0190328	NA	up
ENSSSCG00000038399	ATP5PF	1.04974	0.00302668	0.0541615	up
ENSSSCG00000038442	TMLHE	1.54013	0.021307	0.160916	up
ENSSSCG00000038443	ZNF639	1.57093	0.0212179	0.160904	up
ENSSSCG00000038469	KLHL7	1.6184	0.0193311	0.154602	up
ENSSSCG00000038628		1.67871	3.35466e-06	0.000526788	up
ENSSSCG00000038630		1.66868	0.0248783	0.171088	up
ENSSSCG00000038650	TLCD1	1.1677	0.00186261	0.0416896	up
ENSSSCG00000038682	TAF1D	1.81469	0.0434062	NA	up
ENSSSCG00000038726	RANGRF	1.02445	0.00698041	0.0870834	up
ENSSSCG00000038826	NDUFV2	1.58707	5.06052e-06	0.000685804	up
ENSSSCG00000038880	RPL23	1.06225	0.00043087	0.0171879	up
ENSSSCG00000038953	UBE2B	1.50735	0.00128894	0.0332937	up
ENSSSCG00000038977	RSBN1L	1.34496	0.0399214	0.217801	up
ENSSSCG00000039046		1.18119	0.00176515	0.0400764	up
ENSSSCG00000039130	RPL6	1.26756	4.7666e-05	0.00389181	up
ENSSSCG00000039244	PHYH	1.31778	0.00262504	0.0501342	up
ENSSSCG00000039285	MFN1	1.72248	0.00353397	0.0586603	up
ENSSSCG00000039365		1.216	0.0150202	0.13315	up
ENSSSCG00000039473		1.02119	0.0172648	0.144705	up
ENSSSCG00000039544		1.14793	0.000102336	0.00617323	up
ENSSSCG00000039573	SLPI	2.3175	8.62423e-05	0.00568797	up
ENSSSCG00000039582	PSMA2	1.17531	0.00624072	0.081558	up
ENSSSCG00000039618		1.59247	0.00144799	0.0357232	up
ENSSSCG00000039662	MRPL51	1.19955	0.000725349	0.0246594	up
ENSSSCG00000039763	CMBL	1.01452	0.00321294	0.0560668	up
ENSSSCG00000039778		1.24995	0.0484483	0.238593	up
ENSSSCG00000039823		4.70521	0.0130416	NA	up
ENSSSCG00000039854	TLCD4	1.88628	0.00288061	0.0525791	up
ENSSSCG00000039874	CCL26	1.95818	0.00566672	0.0766906	up
ENSSSCG00000039969	THAP1	1.46574	0.0239537	0.169267	up
ENSSSCG00000040185	TFAM	1.89617	0.0114855	0.11524	up
ENSSSCG00000040203		1.89958	0.000508896	0.019138	up
ENSSSCG00000040252		1.6492	0.0197333	0.155928	up
ENSSSCG00000040439	TMED5	1.17256	0.0263317	0.177223	up
ENSSSCG00000040595	BRAP	1.20864	0.0453945	0.231757	up
ENSSSCG00000040634	ERP44	1.17345	0.0117671	0.116412	up
ENSSSCG00000040681	FABP4	1.18796	0.000729203	0.0247055	up
ENSSSCG00000040827	CFAP298	1.23741	0.00143881	0.0356745	up
ENSSSCG00000040854		1.26273	0.00085915	0.0270687	up
ENSSSCG00000041032		2.8787	0.00933756	NA	up
ENSSSCG00000041052		2.04331	0.0323686	NA	up
ENSSSCG00000041202	SREK1IP1	1.83955	0.0273914	0.180546	up
ENSSSCG00000041813	CMC1	1.85753	0.0196538	0.155548	up
ENSSSCG00000041972	MED21	1.49572	0.0192978	0.154461	up
ENSSSCG00000042884	DNAAF3	5.53994	0.011978	NA	up
ENSSSCG00000043029		1.93032	0.0410567	NA	up
ENSSSCG00000044340	EEA1	1.35407	0.00904023	0.1014	up
ENSSSCG00000044931		1.88041	0.0478605	NA	up
ENSSSCG00000045005	FAM133B	1.95483	0.00530699	0.0738425	up
ENSSSCG00000045283		5.44553	0.0144081	NA	up
ENSSSCG00000045769		2.07178	0.0116246	NA	up
ENSSSCG00000046439	GNG10	1.14782	0.0403412	0.218085	up
ENSSSCG00000047115		2.16942	0.000249651	0.0115989	up
ENSSSCG00000047552		4.5504	0.0224016	NA	up
ENSSSCG00000047723		2.25591	0.00985346	0.107713	up
ENSSSCG00000048933		1.56267	0.0109533	0.11323	up
ENSSSCG00000050502		5.28869	0.0225349	NA	up
ENSSSCG00000003814		1.35904	0.000774522	0.0255684	up
ENSSSCG00000005768		1.19784	0.0464292	0.234415	up
ENSSSCG00000007524		1.36537	1.19673e-05	0.00131547	up
ENSSSCG00000010438		1.31785	0.034359	0.20198	up
ENSSSCG00000011196		1.0481	0.0400183	0.217801	up
ENSSSCG00000014910		1.12654	0.0013303	0.0338843	up
ENSSSCG00000027711		1.02912	0.0108694	0.112834	up
ENSSSCG00000031152		2.47306	0.00347925	NA	up
ENSSSCG00000031306		1.81318	0.0426833	NA	up
ENSSSCG00000031512		1.80824	0.0282038	0.183273	up
ENSSSCG00000035567		4.84567	0.000440969	NA	up
ENSSSCG00000036741		5.85648	0.00352821	0.0586603	up
ENSSSCG00000036920		1.19161	0.00428111	0.0653596	up
ENSSSCG00000037782		1.52876	0.0174998	0.144875	up
ENSSSCG00000038581		2.70876	0.026578	NA	up
ENSSSCG00000039569		9.98373	6.11116e-11	6.71753e-08	up
ENSSSCG00000040294		1.13629	0.0468974	0.235238	up
ENSSSCG00000042910		1.72763	0.000426557	0.0171542	up
ENSSSCG00000043760		2.15209	0.0167018	NA	up
ENSSSCG00000047432		1.05713	0.0279767	0.182208	up
ENSSSCG00000048314		7.96406	1.40205e-06	NA	up
ENSSSCG00000048719		1.91809	1.83889e-06	0.000343249	up
ENSSSCG00000048972		5.04198	0.0369784	NA	up
ENSSSCG00000049532		2.10395	0.0380754	NA	up
ENSSSCG00000051428		1.34357	0.00720767	0.0889096	up
ENSSSCG00000051619		2.21046	0.0444755	NA	up
ENSSSCG00000000025	PARVG	-1.42039	0.0266584	0.177956	down
ENSSSCG00000000029	SCUBE1	-2.56052	1.78479e-07	6.30606e-05	down
ENSSSCG00000000062	CSDC2	-1.15141	0.0319323	0.195486	down
ENSSSCG00000000075	MRTFA	-1.45571	3.85626e-05	0.00334649	down
ENSSSCG00000000130	CYTH4	-1.41222	0.00323107	0.0560668	down
ENSSSCG00000000136	CSF2RB	-1.28358	0.0145975	0.131404	down
ENSSSCG00000000146	MYH11	-1.37646	7.00212e-05	0.00484419	down
ENSSSCG00000000171	CKAP4	-1.41591	0.000433883	0.0172386	down
ENSSSCG00000000258	RARG	-1.09851	0.0029643	0.0535753	down
ENSSSCG00000000293	ITGA5	-1.09618	0.00738121	0.0900399	down
ENSSSCG00000000295	NCKAP1L	-1.47483	0.00632527	0.0821954	down
ENSSSCG00000000449	DTX3	-1.04665	0.0198135	0.156436	down
ENSSSCG00000000672	CLSTN3	-1.26176	0.0138685	0.126942	down
ENSSSCG00000000681	P3H3	-1.46583	0.000185886	0.00928773	down
ENSSSCG00000000688	LAG3	-5.84231	0.0055505	NA	down
ENSSSCG00000000690	MLF2	-1.19723	0.000477934	0.0182584	down
ENSSSCG00000000735	TSPAN9	-1.17404	0.00110981	0.0309278	down
ENSSSCG00000000893	AMDHD1	-4.4427	0.0275469	NA	down
ENSSSCG00000001392	TCF19	-2.685	0.0104171	NA	down
ENSSSCG00000001422	C2	-1.07317	0.0196254	0.155472	down
ENSSSCG00000001427		-1.28577	0.000139503	0.00758299	down
ENSSSCG00000001500	COL21A1	-1.18864	0.00302752	0.0541615	down
ENSSSCG00000001510	KIFC1	-2.32062	0.0160808	NA	down
ENSSSCG00000001513	SYNGAP1	-1.3803	0.0229081	0.165649	down
ENSSSCG00000001572	FGD2	-1.26324	0.0127931	0.121577	down
ENSSSCG00000001660	PTK7	-1.10233	0.0146516	0.131651	down
ENSSSCG00000001765	ADAMTS7	-2.25314	0.000383741	0.0159341	down
ENSSSCG00000001818	FES	-1.29899	0.0017455	0.0397885	down
ENSSSCG00000001821	UNC45A	-1.26404	0.00305524	0.0544603	down
ENSSSCG00000001823	UROC1	-5.42808	3.01487e-05	NA	down
ENSSSCG00000001867	PSTPIP1	-1.40232	0.0117623	0.116412	down
ENSSSCG00000001873	CSPG4	-1.04136	0.00572284	0.0770286	down
ENSSSCG00000001900	CSK	-1.00683	0.00439553	0.0659863	down
ENSSSCG00000001914	LOXL1	-1.41863	0.00128018	0.0332156	down
ENSSSCG00000001917		-1.00429	0.00488869	0.0701439	down
ENSSSCG00000001986	NFATC4	-1.17413	0.0117138	0.11635	down
ENSSSCG00000001988	ADCY4	-1.19607	0.00989857	0.107849	down
ENSSSCG00000002014	JPH4	-1.44576	0.0269151	0.178705	down
ENSSSCG00000002026	EFS	-1.40611	0.00250891	0.0488596	down
ENSSSCG00000002039	MMP14	-1.14533	0.000856387	0.0270679	down
ENSSSCG00000002269	MTHFD1	-1.05251	0.0152577	0.134531	down
ENSSSCG00000002292	PLEKHH1	-2.15055	0.0294409	NA	down
ENSSSCG00000002306	GALNT16	-1.15742	0.00156042	0.037342	down
ENSSSCG00000002341	PAPLN	-1.29556	0.0103221	0.109598	down
ENSSSCG00000002383	FOS	-1.10358	0.00761068	0.091858	down
ENSSSCG00000002389	VASH1	-1.16065	0.00540112	0.0745294	down
ENSSSCG00000002432	KCNK13	-1.94855	0.000922104	0.0279827	down
ENSSSCG00000002451	RIN3	-1.2723	0.00256943	0.0496472	down
ENSSSCG00000002456	CHGA	-2.72528	0.00238135	NA	down
ENSSSCG00000002680	TAF1C	-1.21814	0.0060745	0.0803409	down
ENSSSCG00000002812	KIFC3	-1.22537	0.00249174	0.0488323	down
ENSSSCG00000002829	MMP2	-1.26209	9.41469e-05	0.00593246	down
ENSSSCG00000002864	SLC7A10	-1.48631	0.0123915	0.119366	down
ENSSSCG00000002916	APLP1	-1.30394	0.0223712	0.164794	down
ENSSSCG00000002962	MAP4K1	-1.51098	0.0264293	0.177223	down
ENSSSCG00000002993		-2.51485	0.000100029	0.00614651	down
ENSSSCG00000003017	TGFB1	-1.1897	0.00174194	0.0397885	down
ENSSSCG00000003088	APOE	-2.22399	9.1912e-13	1.81857e-09	down
ENSSSCG00000003115	MEIS3	-1.41047	0.00850682	0.0982447	down
ENSSSCG00000003121	KPTN	-1.78556	0.0045282	0.0668967	down
ENSSSCG00000003154	GYS1	-1.15675	0.00459172	0.0673953	down
ENSSSCG00000003155	PPP1R15A	-1.31245	0.00400311	0.0625452	down
ENSSSCG00000003217	JOSD2	-1.77693	1.63104e-05	0.00171659	down
ENSSSCG00000003231	NKG7	-1.8755	0.000775349	0.0255684	down
ENSSSCG00000003236		-1.32881	0.0363671	0.207127	down
ENSSSCG00000003253		-1.11789	0.0033906	0.0570462	down
ENSSSCG00000003259	OSCAR	-5.44331	0.0164985	NA	down
ENSSSCG00000003269	LENG9	-1.21382	0.0171947	0.144705	down
ENSSSCG00000003326	PEG3	-1.01658	0.0196072	0.155472	down
ENSSSCG00000003351	MMP23B	-1.89134	0.000707132	0.0243703	down
ENSSSCG00000003376	PLEKHG5	-1.18942	0.0133141	0.124089	down
ENSSSCG00000003458	EFHD2	-1.0766	0.0015578	0.037342	down
ENSSSCG00000003478	CROCC	-1.37364	0.00207522	0.044534	down
ENSSSCG00000003479	MFAP2	-1.1969	0.00247692	0.0487161	down
ENSSSCG00000003514	HSPG2	-1.24659	6.02414e-05	0.00444752	down
ENSSSCG00000003524	C1QA	-1.86254	1.54548e-06	0.000312022	down
ENSSSCG00000003527	EPHB2	-1.09071	0.0108444	0.112693	down
ENSSSCG00000003558	RPS6KA1	-1.32159	0.00403142	0.0626996	down
ENSSSCG00000003578	FGR	-1.19496	0.0137031	0.126224	down
ENSSSCG00000003592	SDC3	-1.26823	0.000304703	0.0129374	down
ENSSSCG00000003603	COL16A1	-1.85299	1.36485e-08	7.10658e-06	down
ENSSSCG00000003608	LCK	-1.64376	0.0229117	0.165649	down
ENSSSCG00000003694	EMILIN2	-1.64828	3.81004e-06	0.000571102	down
ENSSSCG00000003894	CYP4B1	-1.70475	0.0376688	0.211377	down
ENSSSCG00000003950	TIE1	-1.0519	0.0144432	0.130298	down
ENSSSCG00000004012	THBS2	-1.43517	4.61919e-05	0.00387268	down
ENSSSCG00000004018	AFDN	-1.01722	0.00324439	0.0560668	down
ENSSSCG00000004022	RPS6KA2	-1.05167	0.00520049	0.0728732	down
ENSSSCG00000004024		-1.23554	0.0015385	0.037087	down
ENSSSCG00000004033	AGPAT4	-1.21788	0.0470711	0.235665	down
ENSSSCG00000004052	FNDC1	-1.34749	0.000451927	0.0176324	down
ENSSSCG00000004053	TAGAP	-1.5813	0.0264031	0.177223	down
ENSSSCG00000004058	EZR	-1.26959	0.00028723	0.0126292	down
ENSSSCG00000004412	MICAL1	-1.288	0.00426203	0.0652698	down
ENSSSCG00000004484	COL12A1	-1.3489	0.000125128	0.00719462	down
ENSSSCG00000004511	MYO5B	-2.33347	0.0244539	NA	down
ENSSSCG00000004678	DUOX2	-5.19831	0.0303848	NA	down
ENSSSCG00000004755	DLL4	-1.2789	0.00636601	0.0824047	down
ENSSSCG00000004779	PLCB2	-1.61918	0.0111547	0.113718	down
ENSSSCG00000004789	THBS1	-1.10925	0.0194818	0.155091	down
ENSSSCG00000004803	ACTC1	-1.39282	0.00382118	0.060537	down
ENSSSCG00000004907	CCBE1	-2.21873	0.00525256	NA	down
ENSSSCG00000004961	ITGA11	-1.0778	0.0181365	0.148653	down
ENSSSCG00000004962	CORO2B	-1.00024	0.0173465	0.144705	down
ENSSSCG00000005055	LGALS3	-1.45157	0.00303923	0.0542727	down
ENSSSCG00000005380	COL15A1	-1.24524	0.000383835	0.0159341	down
ENSSSCG00000005487	COL27A1	-1.33476	0.000750236	0.0249063	down
ENSSSCG00000005490	WHRN	-2.91154	0.0358654	NA	down
ENSSSCG00000005494	TNC	-2.07614	0.00012599	0.00719462	down
ENSSSCG00000005524	DAB2IP	-1.09003	0.00137161	0.0346158	down
ENSSSCG00000005608	ANGPTL2	-1.03907	0.00118141	0.032109	down
ENSSSCG00000005614	NIBAN2	-1.38808	0.00010554	0.0062898	down
ENSSSCG00000005650	CERCAM	-1.54799	2.4893e-05	0.00236794	down
ENSSSCG00000005654	SPTAN1	-1.17865	0.000240703	0.0113261	down
ENSSSCG00000005699	HMCN2	-1.25598	0.000445371	0.017554	down
ENSSSCG00000005751	COL5A1	-1.92752	9.40234e-09	5.62066e-06	down
ENSSSCG00000005894	ARHGAP39	-1.3312	0.0290439	0.186248	down
ENSSSCG00000005965	MYC	-1.08242	0.0229446	0.165649	down
ENSSSCG00000006051	CTHRC1	-2.24317	0.00108081	0.0303762	down
ENSSSCG00000006187	MSC	-1.18183	0.0293723	0.187592	down
ENSSSCG00000006243	PENK	-1.79312	4.78985e-05	0.00389181	down
ENSSSCG00000006273	MCM4	-1.16801	0.0401497	0.217801	down
ENSSSCG00000006357	FCER1G	-1.30438	0.00323608	0.0560668	down
ENSSSCG00000006359	ADAMTS4	-2.32362	0.00327783	0.0562443	down
ENSSSCG00000006372	ARHGAP30	-1.69803	2.73242e-06	0.000445394	down
ENSSSCG00000006395		-1.75288	6.68089e-06	0.00086073	down
ENSSSCG00000006474	NES	-1.39138	0.000162613	0.0085163	down
ENSSSCG00000006524	THBS3	-1.22718	0.00352986	0.0586603	down
ENSSSCG00000006634	TNFAIP8L2	-6.25371	0.00233409	NA	down
ENSSSCG00000006635	SEMA6C	-1.06057	0.00557229	0.0757234	down
ENSSSCG00000006643	ANXA9	-3.16247	0.016221	NA	down
ENSSSCG00000006717	PHGDH	-1.4499	0.0265222	0.177406	down
ENSSSCG00000006735	PTGFRN	-1.33464	0.00017261	0.00871239	down
ENSSSCG00000006737	IGSF3	-1.25666	0.000297906	0.0127584	down
ENSSSCG00000006940	CCN1	-1.36464	0.00506972	0.0715474	down
ENSSSCG00000006955	GSDMD	-1.11976	0.0238646	0.168999	down
ENSSSCG00000006958	TOP1MT	-1.61393	0.0164135	0.141936	down
ENSSSCG00000007022	ANK1	-1.08201	0.0107504	0.112038	down
ENSSSCG00000007030	IKBKB	-1.05499	0.00856742	0.0983265	down
ENSSSCG00000007116	CD93	-1.31048	0.00580112	0.0778704	down
ENSSSCG00000007146	SIGLEC1	-2.01849	0.00147079	0.0358595	down
ENSSSCG00000007147	HSPA12B	-1.24517	0.000285987	0.0126292	down
ENSSSCG00000007170	CPXM1	-1.82629	5.22395e-05	0.00409733	down
ENSSSCG00000007171	EBF4	-1.54888	0.0419079	0.22325	down
ENSSSCG00000007240	HCK	-1.66421	0.00787624	0.0932053	down
ENSSSCG00000007314		-1.05108	0.0063296	0.0821954	down
ENSSSCG00000007336		-1.52774	0.000711109	0.0243703	down
ENSSSCG00000007385	KCNS1	-2.43305	0.0277105	NA	down
ENSSSCG00000007391	MATN4	-1.91048	6.07354e-05	0.00445078	down
ENSSSCG00000007435		-1.01762	0.0243748	0.170538	down
ENSSSCG00000007565	TTYH3	-1.68097	2.99176e-06	0.000477379	down
ENSSSCG00000007675	EPHB4	-1.03403	0.00713511	0.0882346	down
ENSSSCG00000007700	HIP1	-1.1447	0.00291515	0.0530139	down
ENSSSCG00000007719		-1.10244	0.00220932	0.0457256	down
ENSSSCG00000007754	ITGAM	-1.8466	3.99008e-06	0.000580497	down
ENSSSCG00000007797	ITGAL	-1.39592	0.00275891	0.0510913	down
ENSSSCG00000007864	GPRC5B	-1.13019	0.0026889	0.050669	down
ENSSSCG00000007944	CORO7	-1.37205	0.00176653	0.0400764	down
ENSSSCG00000007967	ZNF213	-1.61464	0.0225238	0.165204	down
ENSSSCG00000008018	MAPK8IP3	-1.00758	0.004645	0.0677772	down
ENSSSCG00000008101	FBLN7	-2.04936	0.000126793	0.00719462	down
ENSSSCG00000008119	KCNIP3	-1.65389	0.0340325	0.200526	down
ENSSSCG00000008122	ADRA2B	-1.44054	0.00594966	0.0793363	down
ENSSSCG00000008228	GNLY	-1.65692	0.00576387	0.0774755	down
ENSSSCG00000008239	CAPG	-1.25459	0.00678586	0.0853606	down
ENSSSCG00000008266	LOXL3	-1.28217	0.00453056	0.0668967	down
ENSSSCG00000008307	SFXN5	-1.35755	0.00202205	0.0436771	down
ENSSSCG00000008396	CCDC85A	-1.00114	0.0473132	0.236026	down
ENSSSCG00000008557	EMILIN1	-1.00594	0.00302043	0.0541615	down
ENSSSCG00000008572	GAREM2	-1.38788	0.0245663	0.171055	down
ENSSSCG00000008574	KIF3C	-1.2047	0.00436456	0.0657494	down
ENSSSCG00000008601	SDC1	-1.72219	0.00656341	0.0839998	down
ENSSSCG00000008642	ASAP2	-1.10904	0.00598499	0.0795827	down
ENSSSCG00000008677		-1.64999	0.00943547	0.10453	down
ENSSSCG00000008682	NSD2	-1.03742	0.0044576	0.0666809	down
ENSSSCG00000008689	ZFYVE28	-1.42929	0.00369601	0.0594004	down
ENSSSCG00000008722	SH3TC1	-1.75501	0.00741206	0.0901938	down
ENSSSCG00000008749	SLIT2	-1.10539	0.0484219	0.238593	down
ENSSSCG00000008842	KIT	-1.63478	0.00506795	0.0715474	down
ENSSSCG00000008913	IGFBP7	-1.00526	0.00449552	0.0667781	down
ENSSSCG00000008937	AMBN	-4.89704	0.0114127	NA	down
ENSSSCG00000008991	FRAS1	-1.51376	0.00212687	0.044943	down
ENSSSCG00000009004	SFRP2	-1.05186	0.00422753	0.0649351	down
ENSSSCG00000009011	FHDC1	-1.41882	0.046357	0.234415	down
ENSSSCG00000009216	SPP1	-3.99413	1.33542e-10	1.20103e-07	down
ENSSSCG00000009285		-1.12032	0.0199702	0.157423	down
ENSSSCG00000009348		-1.14928	0.0146508	0.131651	down
ENSSSCG00000009412	LCP1	-1.23026	0.00612008	0.0805133	down
ENSSSCG00000009489	GPC6	-1.51138	0.0130525	0.122979	down
ENSSSCG00000009526	ITGBL1	-1.42506	6.96574e-05	0.00484419	down
ENSSSCG00000009545	COL4A2	-1.61928	1.10238e-06	0.000253623	down
ENSSSCG00000009612	DOK2	-1.69175	0.00334776	0.0567882	down
ENSSSCG00000009613	DMTN	-1.84431	0.00771328	0.092285	down
ENSSSCG00000009620	BMP1	-1.39588	0.000840961	0.0267512	down
ENSSSCG00000009630	EGR3	-2.87027	0.0220028	NA	down
ENSSSCG00000009664	PTK2B	-1.46463	0.00222355	0.0458545	down
ENSSSCG00000009748	RIMBP2	-2.61443	0.0282926	NA	down
ENSSSCG00000009874	RASAL1	-4.14047	0.0479726	NA	down
ENSSSCG00000009880	SLC8B1	-1.34947	0.0171172	0.144705	down
ENSSSCG00000009927	FAM222A	-1.24325	0.0328021	0.197032	down
ENSSSCG00000009975	EMID1	-2.90194	0.00866551	NA	down
ENSSSCG00000010009	GAL3ST1	-1.04327	0.0390639	0.215557	down
ENSSSCG00000010109	SCARF2	-1.43182	0.00102854	0.0297526	down
ENSSSCG00000010138	ZDHHC8	-1.09079	0.00981016	0.107358	down
ENSSSCG00000010224	EGR2	-1.92006	0.0383448	NA	down
ENSSSCG00000010276	UNC5B	-1.17868	0.0171334	0.144705	down
ENSSSCG00000010277	SLC29A3	-1.5294	0.0371812	0.209711	down
ENSSSCG00000010283	SPOCK2	-1.17393	0.000997843	0.029539	down
ENSSSCG00000010312	PLAU	-1.27908	0.00621886	0.0815457	down
ENSSSCG00000010322	ZNF503	-1.13465	0.00146588	0.0358595	down
ENSSSCG00000010358	OPN4	-1.99491	0.0276344	NA	down
ENSSSCG00000010461	ANKRD1	-2.22206	0.0286536	0.184829	down
ENSSSCG00000010604	SH3PXD2A	-1.04162	0.00154076	0.037087	down
ENSSSCG00000010607	COL17A1	-5.10938	0.0360055	NA	down
ENSSSCG00000010650	AFAP1L2	-1.3486	0.00329169	0.0563177	down
ENSSSCG00000010746	ADAM12	-1.20654	0.0151901	0.134295	down
ENSSSCG00000010926	SYT2	-1.70576	0.0229075	0.165649	down
ENSSSCG00000010955	GOLM1	-1.16314	0.00229655	0.0469416	down
ENSSSCG00000011020	JCAD	-1.10644	0.00270916	0.0508455	down
ENSSSCG00000011056	FRMD4A	-1.07985	0.00378097	0.0600775	down
ENSSSCG00000011076	OTUD1	-2.37017	2.17444e-07	7.17056e-05	down
ENSSSCG00000011286	KLHL40	-1.09659	0.0035676	0.0587259	down
ENSSSCG00000011330	NBEAL2	-1.01326	0.0466064	0.234415	down
ENSSSCG00000011349		-6.29017	0.00149466	NA	down
ENSSSCG00000011355		-1.54512	0.00027742	0.0124672	down
ENSSSCG00000011369	WDR6	-4.70718	7.21879e-07	0.000204044	down
ENSSSCG00000011377	LAMB2	-1.09034	0.000452707	0.0176324	down
ENSSSCG00000011451	ITIH3	-1.19517	0.0375998	0.211349	down
ENSSSCG00000011519	GXYLT2	-1.19468	0.0485942	0.238948	down
ENSSSCG00000011570	IRAK2	-1.22953	0.0472804	0.235996	down
ENSSSCG00000011592	PLXND1	-1.32977	0.000625637	0.0223631	down
ENSSSCG00000011598	FGD5	-1.3953	9.64633e-05	0.00600196	down
ENSSSCG00000011727	PTX3	-1.62094	0.0173277	0.144705	down
ENSSSCG00000011806	MASP1	-1.24673	0.0322155	0.196007	down
ENSSSCG00000011928	CCDC80	-1.53222	2.76017e-05	0.00257608	down
ENSSSCG00000011973	COL8A1	-2.2164	5.32602e-06	0.000702538	down
ENSSSCG00000012278	CFP	-1.10649	0.00187658	0.0419076	down
ENSSSCG00000012300	FOXP3	-3.672	0.00656324	NA	down
ENSSSCG00000012397	IL2RG	-1.47039	0.0422869	0.224675	down
ENSSSCG00000012572	COL4A5	-1.13312	0.0245642	0.171055	down
ENSSSCG00000012656	ELF4	-1.10735	0.0202546	0.157903	down
ENSSSCG00000012685	PABIR2	-1.16923	0.022273	0.164532	down
ENSSSCG00000012766	BGN	-1.31891	0.000893984	0.0275842	down
ENSSSCG00000012767	HAUS7	-1.12981	0.0136158	0.126014	down
ENSSSCG00000012787	L1CAM	-1.91317	3.81776e-05	0.0033424	down
ENSSSCG00000012790	ARHGAP4	-1.54298	0.00101726	0.0296231	down
ENSSSCG00000012792	RENBP	-1.52376	0.00355064	0.0587247	down
ENSSSCG00000012832		-1.8544	1.96822e-06	0.000354029	down
ENSSSCG00000012844	SLC25A22	-1.15818	0.0157407	0.137564	down
ENSSSCG00000012893	UNC93B1	-1.46772	0.000991347	0.0294516	down
ENSSSCG00000012909	PTPRCAP	-1.72864	0.00119505	0.0323022	down
ENSSSCG00000012911	CARNS1	-1.04046	0.0127561	0.121459	down
ENSSSCG00000012967	FOSL1	-2.81989	0.0131872	NA	down
ENSSSCG00000012985	LTBP3	-1.45723	4.02465e-05	0.00346225	down
ENSSSCG00000012992	FRMD8	-1.27144	0.017968	0.14788	down
ENSSSCG00000013041	FERMT3	-1.66892	0.000205009	0.0101408	down
ENSSSCG00000013042		-2.00413	0.00123247	0.0325446	down
ENSSSCG00000013072	FADS2	-1.34141	0.0001303	0.00728284	down
ENSSSCG00000013111	CD6	-2.37356	0.0427779	NA	down
ENSSSCG00000013113	TMEM132A	-2.02447	9.276e-06	0.00107962	down
ENSSSCG00000013114	SLC15A3	-1.23736	0.0110658	0.11368	down
ENSSSCG00000013237	SPI1	-1.24179	0.0100672	0.1085	down
ENSSSCG00000013263	CREB3L1	-1.50266	5.20518e-05	0.00409733	down
ENSSSCG00000013273	CHST1	-1.65712	0.0319027	0.195426	down
ENSSSCG00000013297	CD44	-1.03732	0.0170806	0.144673	down
ENSSSCG00000013318	RCN1	-1.17739	0.00249904	0.0488323	down
ENSSSCG00000013351	NAV2	-1.63972	0.00255666	0.0494971	down
ENSSSCG00000013473	GNA15	-1.71446	0.00841903	0.0976743	down
ENSSSCG00000013508	SH3GL1	-1.17806	0.00071192	0.0243703	down
ENSSSCG00000013517	UHRF1	-2.22119	0.000397986	0.0162028	down
ENSSSCG00000013553	VAV1	-1.0534	0.0224507	0.165204	down
ENSSSCG00000013572	PNPLA6	-1.05869	0.0277748	0.18161	down
ENSSSCG00000013576	STXBP2	-1.58769	0.046358	NA	down
ENSSSCG00000013599	ANGPTL4	-1.09719	0.01043	0.110176	down
ENSSSCG00000013604	MYO1F	-1.26888	0.00429985	0.0655193	down
ENSSSCG00000013649		-5.64676	0.0153022	NA	down
ENSSSCG00000013667	COL5A3	-1.44399	1.08072e-06	0.000253623	down
ENSSSCG00000013734	HOOK2	-1.13792	0.0029098	0.0530139	down
ENSSSCG00000013751	NACC1	-1.33533	0.00111849	0.031082	down
ENSSSCG00000013765	RLN3	-5.20706	0.033553	NA	down
ENSSSCG00000013773	ADGRL1	-1.48232	0.00330882	0.0563177	down
ENSSSCG00000013876	MYO9B	-1.02083	0.00260583	0.0499017	down
ENSSSCG00000013885	FCHO1	-1.75121	0.00122809	0.0325446	down
ENSSSCG00000013888	JAK3	-1.72713	0.00437532	0.0657827	down
ENSSSCG00000013901	IFI30	-1.14961	0.011448	0.11498	down
ENSSSCG00000013989	GJC2	-2.7832	0.0446139	NA	down
ENSSSCG00000014033	RMND5B	-1.09062	0.0174873	0.144875	down
ENSSSCG00000014034	N4BP3	-1.46285	0.00241909	0.0482328	down
ENSSSCG00000014039	RGS14	-1.77921	0.00777251	0.0924011	down
ENSSSCG00000014048	HK3	-1.75587	0.00101836	0.0296231	down
ENSSSCG00000014056	RNF44	-1.04613	0.0037407	0.0597847	down
ENSSSCG00000014117	THBS4	-1.16039	0.000235426	0.0111741	down
ENSSSCG00000014369	CD14	-1.34113	0.00106591	0.0302151	down
ENSSSCG00000014391	ARAP3	-1.11469	0.00622329	0.0815457	down
ENSSSCG00000014395	PCDH12	-1.94149	0.000430058	0.0171879	down
ENSSSCG00000014431	AFAP1L1	-1.33794	0.00475148	0.0689243	down
ENSSSCG00000014441	CSF1R	-1.59012	8.03845e-07	0.000220901	down
ENSSSCG00000014630	CNGA4	-2.61401	0.0464131	NA	down
ENSSSCG00000014633	CAVIN3	-1.23314	0.000262332	0.0120017	down
ENSSSCG00000014822		-1.04154	0.00703213	0.087179	down
ENSSSCG00000014833	UCP2	-1.55791	0.00210666	0.044903	down
ENSSSCG00000014851	SLCO2B1	-1.17618	0.00550947	0.0754211	down
ENSSSCG00000014869	LRRC32	-1.09945	0.0121284	0.117924	down
ENSSSCG00000014891	GAB2	-1.25746	0.00065026	0.0228122	down
ENSSSCG00000014894	TENM4	-1.1465	0.0143844	0.130197	down
ENSSSCG00000014902	ANKRD42	-1.34478	0.0395547	0.217027	down
ENSSSCG00000015085	IL10RA	-1.97808	1.06223e-05	0.00118075	down
ENSSSCG00000015125	NECTIN1	-1.46903	0.00537924	0.0744291	down
ENSSSCG00000015246	ST14	-3.63753	0.0287809	NA	down
ENSSSCG00000015250	ADAMTS15	-1.7895	1.02899e-06	0.000248288	down
ENSSSCG00000015270	FMOD	-1.02	0.00644588	0.0831255	down
ENSSSCG00000015277	SOX13	-1.29873	0.00131552	0.0337163	down
ENSSSCG00000015326	COL1A2	-1.8356	3.20439e-08	1.58505e-05	down
ENSSSCG00000015540	MR1	-2.55416	0.0186151	NA	down
ENSSSCG00000015541	IER5	-1.69923	3.72023e-06	0.000566219	down
ENSSSCG00000015559	NCF2	-1.73579	0.00237313	0.0478974	down
ENSSSCG00000015969	CHRNA1	-1.27635	0.0241113	0.169814	down
ENSSSCG00000016034	COL3A1	-1.85932	1.11553e-08	6.13105e-06	down
ENSSSCG00000016035	COL5A2	-1.85719	9.65846e-09	5.62066e-06	down
ENSSSCG00000016174	FN1	-1.06608	0.000794784	0.0257797	down
ENSSSCG00000016267	ITM2C	-1.34117	0.000184336	0.00925704	down
ENSSSCG00000016298	INPP5D	-1.20971	0.00773211	0.0923838	down
ENSSSCG00000016342	HES6	-1.36292	0.0317141	0.195292	down
ENSSSCG00000016423	DPP6	-3.64293	0.0291915	NA	down
ENSSSCG00000016450	NOS3	-1.17388	0.00611482	0.0805133	down
ENSSSCG00000016452	GIMAP8	-1.1524	0.0444903	0.229002	down
ENSSSCG00000016475		-1.82541	0.000384944	0.0159341	down
ENSSSCG00000016555	CPA4	-4.40725	0.0301761	NA	down
ENSSSCG00000016573	IRF5	-1.58509	0.00138437	0.0347604	down
ENSSSCG00000016574	KCP	-1.19103	0.0430197	0.225737	down
ENSSSCG00000016578	FLNC	-1.12182	0.00250084	0.0488323	down
ENSSSCG00000016585	IMPDH1	-1.50444	0.000293958	0.0126997	down
ENSSSCG00000016689		-1.42424	0.0326422	0.196889	down
ENSSSCG00000016742	MYO1G	-1.51626	0.0267124	0.178008	down
ENSSSCG00000016754	AEBP1	-2.12534	9.32047e-08	3.84198e-05	down
ENSSSCG00000016763	GLI3	-1.00431	0.0221522	0.16379	down
ENSSSCG00000016974	MAP1B	-1.02258	0.0121837	0.118054	down
ENSSSCG00000016997	FGF18	-1.83085	0.00376222	0.0600318	down
ENSSSCG00000017012	SLIT3	-1.25232	0.00139938	0.0349149	down
ENSSSCG00000017082	SPARC	-1.18012	0.00142586	0.0354422	down
ENSSSCG00000017109	ADAMTS16	-2.21624	0.000164421	0.0085163	down
ENSSSCG00000017141	AATK	-2.31227	0.0100927	NA	down
ENSSSCG00000017146		-1.24397	0.00958979	0.10553	down
ENSSSCG00000017168	SEPTIN9	-1.06497	0.00138868	0.0347804	down
ENSSSCG00000017199	TRIM47	-1.12547	0.00367864	0.0594004	down
ENSSSCG00000017214		-1.37705	0.0417998	0.222925	down
ENSSSCG00000017235		-3.5598	0.0345802	NA	down
ENSSSCG00000017236	CD300C	-1.67501	0.0102294	0.109598	down
ENSSSCG00000017300	MRC2	-1.54474	4.41346e-06	0.000632787	down
ENSSSCG00000017307	MYL4	-5.47001	0.00186178	NA	down
ENSSSCG00000017328	ARHGAP27	-1.26784	0.00551192	0.0754211	down
ENSSSCG00000017333	FMNL1	-1.32491	0.00100026	0.029539	down
ENSSSCG00000017340	DCAKD	-1.09485	0.022944	0.165649	down
ENSSSCG00000017342	KIF18B	-2.63148	0.0049491	NA	down
ENSSSCG00000017422	FKBP10	-1.59957	0.000101482	0.00615929	down
ENSSSCG00000017502	PGAP3	-1.04143	0.027577	0.181245	down
ENSSSCG00000017548	NGFR	-1.84074	0.00503506	0.0715028	down
ENSSSCG00000017584	PPP1R9B	-1.00542	0.00128256	0.0332156	down
ENSSSCG00000017705	CCL5	-1.5084	0.0077881	0.0924011	down
ENSSSCG00000017759	ALDOC	-1.73364	0.00337945	0.0569556	down
ENSSSCG00000017788	TP53I13	-1.19009	0.0386649	0.214715	down
ENSSSCG00000017874	ATP2A3	-1.29436	0.00149795	0.0363217	down
ENSSSCG00000017990	PIK3R6	-1.70271	0.0395605	NA	down
ENSSSCG00000017991	PIK3R5	-1.13563	0.0382503	0.213625	down
ENSSSCG00000018007	MYH3	-3.64761	7.19334e-19	2.37212e-15	down
ENSSSCG00000018032	TRPV2	-1.52194	0.00357659	0.0587761	down
ENSSSCG00000018050		-1.22484	0.0269937	0.179107	down
ENSSSCG00000018067		-2.62002	0.0208122	NA	down
ENSSSCG00000018071		-23.5378	8.70958e-07	0.000226747	down
ENSSSCG00000018073		-6.15724	0.00016396	0.0085163	down
ENSSSCG00000018074		-4.336	0.00382449	0.060537	down
ENSSSCG00000018076		-2.73	1.08348e-10	1.07188e-07	down
ENSSSCG00000018093		-4.27965	9.37075e-25	4.63524e-21	down
ENSSSCG00000018461	U1	-5.1267	0.00479488	NA	down
ENSSSCG00000020749	KCNAB2	-1.53911	0.00975224	0.106961	down
ENSSSCG00000021026	TMEM51	-1.19473	0.0479484	0.237388	down
ENSSSCG00000021138	CEP250	-1.01563	0.00896328	0.10088	down
ENSSSCG00000021158	MCF2L	-1.09422	0.0397836	0.217643	down
ENSSSCG00000021328	PCSK1N	-1.95793	0.000523403	0.0195397	down
ENSSSCG00000021363	CHD3	-1.04363	0.000575476	0.0210081	down
ENSSSCG00000021467	EME2	-1.195	0.0443515	0.228407	down
ENSSSCG00000021475	SLC4A2	-1.06097	0.00349436	0.0583947	down
ENSSSCG00000021624		-1.59371	0.000710305	0.0243703	down
ENSSSCG00000021706	KIF21B	-1.19611	0.0107427	0.112038	down
ENSSSCG00000021906	SYT7	-1.5987	0.00672516	0.0851779	down
ENSSSCG00000021944	RAC2	-1.06135	0.034779	0.203138	down
ENSSSCG00000022031	CHST2	-1.38666	0.0086122	0.0984078	down
ENSSSCG00000022162	RAB11FIP5	-1.15441	0.00136154	0.0345379	down
ENSSSCG00000022176		-1.71077	4.86181e-08	2.29038e-05	down
ENSSSCG00000022246		-1.19105	0.000946162	0.028625	down
ENSSSCG00000022247	PROSER2	-1.13514	0.0443097	0.228384	down
ENSSSCG00000022289	PCDH1	-1.0188	0.0159968	0.139261	down
ENSSSCG00000022295		-1.26697	0.00545763	0.0750937	down
ENSSSCG00000022317	SLC38A10	-1.07352	0.00115975	0.0316777	down
ENSSSCG00000022478	STK10	-1.27305	0.00121957	0.0325446	down
ENSSSCG00000022506	COL6A1	-1.6116	1.5302e-07	5.60677e-05	down
ENSSSCG00000022553	TNRC18	-1.0093	0.00133235	0.0338843	down
ENSSSCG00000022719	RAB20	-2.33804	0.00944027	NA	down
ENSSSCG00000022741	PDGFRB	-1.19013	0.000151463	0.00809957	down
ENSSSCG00000022794		-1.5784	0.0418749	0.223205	down
ENSSSCG00000022933	EFR3B	-1.9723	0.00330543	0.0563177	down
ENSSSCG00000023031	TNNT2	-3.768	3.01075e-25	2.97854e-21	down
ENSSSCG00000023045	BAHCC1	-1.14994	0.00311327	0.0551965	down
ENSSSCG00000023315	THOC6	-1.0853	0.004777	0.0690919	down
ENSSSCG00000023371	EHD2	-1.05538	0.00104293	0.0298198	down
ENSSSCG00000023377	EMP3	-1.2318	0.00272396	0.0508455	down
ENSSSCG00000023378	ZNF316	-1.04419	0.00736392	0.0899399	down
ENSSSCG00000023503	PRKCD	-1.12205	0.0337855	0.199666	down
ENSSSCG00000023611	TNXB	-1.35061	1.55572e-05	0.00167291	down
ENSSSCG00000023743	CLDN6	-2.08016	0.00327726	0.0562443	down
ENSSSCG00000023792	SNRNP70	-1.01059	0.00214375	0.0449909	down
ENSSSCG00000024000		-1.32069	0.00545508	0.0750937	down
ENSSSCG00000024009	CAMK2N1	-1.02514	0.0192264	0.154138	down
ENSSSCG00000024043	ADAMTS2	-1.65925	2.26537e-06	0.000386401	down
ENSSSCG00000024310	F13A1	-1.05595	0.00362077	0.0588198	down
ENSSSCG00000024344	CCR5	-1.85397	0.000263255	0.0120017	down
ENSSSCG00000024480	SFMBT2	-1.49369	0.00313395	0.0552658	down
ENSSSCG00000024495		-1.28978	0.0395266	0.217027	down
ENSSSCG00000024669	NBL1	-1.26782	0.000137347	0.00754876	down
ENSSSCG00000024692	RRBP1	-1.37066	5.05937e-06	0.000685804	down
ENSSSCG00000024823	RCN3	-1.68667	0.000277518	0.0124672	down
ENSSSCG00000024958	GPR173	-1.67512	0.0375599	0.211258	down
ENSSSCG00000025116	TONSL	-1.21944	0.0143589	0.130166	down
ENSSSCG00000025133	ITGB2	-1.57686	5.56255e-05	0.00426592	down
ENSSSCG00000025260	CARD10	-1.09919	0.00408384	0.063226	down
ENSSSCG00000025321	MAZ	-1.04875	0.00552867	0.0755457	down
ENSSSCG00000025537	PTPN6	-1.41831	0.000626157	0.0223631	down
ENSSSCG00000025561	VASN	-1.31815	0.00208546	0.0446569	down
ENSSSCG00000025564	GAS2L1	-1.24521	0.00402739	0.0626996	down
ENSSSCG00000025717	HIC1	-1.35007	0.00433131	0.0655193	down
ENSSSCG00000025858	ELN	-1.17609	0.000466021	0.0180091	down
ENSSSCG00000025924	IGFBP5	-1.51351	0.000127268	0.00719462	down
ENSSSCG00000026084	SLC49A3	-1.12012	0.00448856	0.066775	down
ENSSSCG00000026092	SREBF2	-1.06762	0.00271822	0.0508455	down
ENSSSCG00000026152	PRKD2	-1.0843	0.0131011	0.123086	down
ENSSSCG00000026211	NRN1	-2.62876	0.00295266	0.0534994	down
ENSSSCG00000026302		-1.63987	0.00101009	0.0295647	down
ENSSSCG00000026516	EPHB3	-1.30839	0.0170335	0.144567	down
ENSSSCG00000026700	RBM23	-6.73781	0.00036116	NA	down
ENSSSCG00000026940	CASP10	-1.15735	0.0364773	0.207397	down
ENSSSCG00000026962	A4GALT	-1.02723	0.00816286	0.0955682	down
ENSSSCG00000027101	TVP23A	-1.96699	0.0383873	NA	down
ENSSSCG00000027124		-1.60755	0.000437804	0.0173248	down
ENSSSCG00000027130	TNFRSF12A	-1.93238	2.72029e-07	8.15509e-05	down
ENSSSCG00000027196	GIMAP6	-1.43723	0.0202326	0.157856	down
ENSSSCG00000027331	COL6A3	-1.33446	7.3037e-06	0.000926353	down
ENSSSCG00000027378	SH3PXD2B	-1.50275	0.000297699	0.0127584	down
ENSSSCG00000027405	U2	-2.34649	1.65497e-11	2.04658e-08	down
ENSSSCG00000027434	OLFM2	-1.82753	0.00296768	0.0535753	down
ENSSSCG00000027466	PCOLCE	-1.50715	9.02626e-05	0.00583639	down
ENSSSCG00000027467	DZIP1L	-1.03417	0.0196802	0.155632	down
ENSSSCG00000027525	DHCR24	-1.18928	0.000985323	0.0293609	down
ENSSSCG00000027565	ARHGAP45	-1.25973	0.000785311	0.0257596	down
ENSSSCG00000027745	ABCG1	-2.09702	0.00555812	0.0756872	down
ENSSSCG00000027826	GIMAP4	-1.16137	0.00170577	0.0391593	down
ENSSSCG00000027855	SOCS1	-1.78617	0.0339869	NA	down
ENSSSCG00000027859	HDAC7	-1.28679	0.000132852	0.00738376	down
ENSSSCG00000027882	C1orf115	-1.17836	0.00243058	0.0482328	down
ENSSSCG00000028185	FGD3	-1.80122	0.0166509	0.143117	down
ENSSSCG00000028186	FBXL19	-1.04745	0.0246318	0.171055	down
ENSSSCG00000028239	FBXL7	-1.0697	0.0173639	0.144705	down
ENSSSCG00000028278	POLR2A	-1.01465	0.00119097	0.0322802	down
ENSSSCG00000028531	SH3BP1	-1.08284	0.0314002	0.19461	down
ENSSSCG00000028559	LZTS1	-1.71263	0.009303	0.103759	down
ENSSSCG00000029160		-2.53587	0.0112581	0.114349	down
ENSSSCG00000029189	DCHS1	-1.44046	0.000104821	0.00628483	down
ENSSSCG00000029230	ECM1	-1.04226	0.00371187	0.05942	down
ENSSSCG00000029331	PALLD	-1.26896	0.00505307	0.0715164	down
ENSSSCG00000029570	PXDN	-1.09476	0.00418963	0.0645135	down
ENSSSCG00000029944	FASN	-1.15091	0.00159979	0.0377008	down
ENSSSCG00000029949	CD248	-1.35881	4.33132e-05	0.00369395	down
ENSSSCG00000029985	ARL10	-1.14833	0.0110019	0.11331	down
ENSSSCG00000030113	SHISA2	-1.47941	0.000396716	0.0162028	down
ENSSSCG00000030115	HS1BP3	-1.02049	0.0133208	0.124089	down
ENSSSCG00000030269		-3.4802	0.0484653	NA	down
ENSSSCG00000030303	ACHE	-1.85582	0.00484931	0.069853	down
ENSSSCG00000030626	ALDH1L1	-1.19184	0.017038	0.144567	down
ENSSSCG00000030921	APOA1	-1.11374	0.00120912	0.032505	down
ENSSSCG00000031118	PREX1	-1.41773	0.000741686	0.0249063	down
ENSSSCG00000031292		-3.47452	2.15122e-10	1.7735e-07	down
ENSSSCG00000031342		-1.38445	0.0425822	0.225517	down
ENSSSCG00000031361	CELSR1	-1.23008	0.04492	0.230494	down
ENSSSCG00000031380	MARCKSL1	-1.17717	0.039318	0.21655	down
ENSSSCG00000031487	LSP1	-1.68179	9.25665e-07	0.00022894	down
ENSSSCG00000031492	PPP1R18	-1.09695	0.00222482	0.0458545	down
ENSSSCG00000031493	CYBA	-1.51781	0.000316045	0.0133617	down
ENSSSCG00000031616	FOSB	-2.33084	0.000167605	0.008636	down
ENSSSCG00000031657		-1.02347	0.00503765	0.0715028	down
ENSSSCG00000031788	PTAFR	-1.93369	0.00214654	0.0449909	down
ENSSSCG00000031819	TP53I11	-1.39941	0.00137519	0.0346177	down
ENSSSCG00000031889	SOX7	-1.01709	0.0433013	0.226416	down
ENSSSCG00000031898	CALHM5	-1.40806	0.00757373	0.09185	down
ENSSSCG00000031905	KCNS3	-1.15729	0.0337335	0.199647	down
ENSSSCG00000031912	JUN	-1.08225	0.000260764	0.0119988	down
ENSSSCG00000031925		-1.03509	0.00602794	0.0799605	down
ENSSSCG00000032054	CNPY4	-1.81258	0.000747748	0.0249063	down
ENSSSCG00000032151	CPZ	-1.37331	0.0117554	0.116412	down
ENSSSCG00000032202		-1.44894	0.00123362	0.0325446	down
ENSSSCG00000032241	GPNMB	-1.35252	0.0251424	0.172373	down
ENSSSCG00000032383		-1.37245	0.0163724	0.14184	down
ENSSSCG00000032416	RGS1	-2.13238	0.0339167	NA	down
ENSSSCG00000032455		-5.70102	0.00829993	NA	down
ENSSSCG00000032473	NYNRIN	-1.12091	0.00892461	0.100674	down
ENSSSCG00000032481	DPM2	-1.08098	0.0228835	0.165649	down
ENSSSCG00000032527	FOSL2	-1.05005	0.00164981	0.0381345	down
ENSSSCG00000032607	ALPL	-1.01128	0.0312681	0.194062	down
ENSSSCG00000032637	EVC	-1.06354	0.0138708	0.126942	down
ENSSSCG00000032662	FGF6	-1.28943	0.00274874	0.0510616	down
ENSSSCG00000032698	TPPP	-1.26772	0.0095696	0.105425	down
ENSSSCG00000032761	LAMA5	-1.2134	0.000875707	0.0273293	down
ENSSSCG00000032803	CYP2S1	-1.17405	0.015428	0.13555	down
ENSSSCG00000033051	POLE	-2.28388	0.0236668	NA	down
ENSSSCG00000033146	CD163	-1.12282	0.00463779	0.067772	down
ENSSSCG00000033222	TRIM14	-2.34987	0.0186909	NA	down
ENSSSCG00000033299	FLNA	-1.22592	0.000123778	0.00719462	down
ENSSSCG00000033512	C1QB	-1.34269	0.000234004	0.0111741	down
ENSSSCG00000033608	LOXL2	-1.66806	3.942e-06	0.000580497	down
ENSSSCG00000033623		-1.77142	1.18991e-06	0.000267541	down
ENSSSCG00000033684	CD79A	-1.98549	0.00100767	0.0295647	down
ENSSSCG00000033909		-1.54071	0.000292739	0.0126997	down
ENSSSCG00000034131	TXNDC5	-1.1238	0.00110085	0.0308518	down
ENSSSCG00000034144		-1.13125	0.0478758	0.237292	down
ENSSSCG00000034151	RNPEP	-1.33566	0.00125221	0.0329218	down
ENSSSCG00000034293	ARL4C	-1.72524	0.0155052	0.136107	down
ENSSSCG00000034302	SLC12A7	-1.00561	0.0113766	0.114709	down
ENSSSCG00000034347	TRIM56	-1.13508	0.00432501	0.0655193	down
ENSSSCG00000034608	TMEM94	-1.08378	0.0032209	0.0560668	down
ENSSSCG00000034727	CCDC24	-2.28555	0.0169325	NA	down
ENSSSCG00000034749		-7.5122	9.36261e-06	NA	down
ENSSSCG00000034765	PIEZO2	-1.29844	0.0322633	0.196057	down
ENSSSCG00000035101	KLF5	-2.2063	0.000210033	0.0103376	down
ENSSSCG00000035189		-1.35093	0.0492616	0.240545	down
ENSSSCG00000035224		-1.17238	0.0323717	0.196114	down
ENSSSCG00000035230	PIEZO1	-1.15025	0.00107183	0.030296	down
ENSSSCG00000035256	SPN	-1.6242	0.00884835	0.100271	down
ENSSSCG00000035293		-2.36346	6.34781e-08	2.73038e-05	down
ENSSSCG00000035299	SFRP4	-1.32788	0.00268372	0.050669	down
ENSSSCG00000035537	RUNX1	-1.95771	0.000221971	0.0108175	down
ENSSSCG00000035585		-1.22701	0.00061339	0.0222281	down
ENSSSCG00000035650		-1.04141	0.00739987	0.0901563	down
ENSSSCG00000035849	PTPRF	-1.27773	0.00199997	0.0432947	down
ENSSSCG00000035940	SPSB1	-1.0984	0.0142988	0.129778	down
ENSSSCG00000035983	TPPP3	-1.29016	0.000629102	0.0223874	down
ENSSSCG00000035993	C1QTNF2	-1.28257	0.00145903	0.0358595	down
ENSSSCG00000036007	MFAP4	-1.20419	0.00040535	0.0164349	down
ENSSSCG00000036060	RRAD	-1.6405	0.000218637	0.0107078	down
ENSSSCG00000036135	COL1A1	-2.05659	8.35319e-09	5.50921e-06	down
ENSSSCG00000036237	ITGA7	-1.17461	0.00257758	0.0497076	down
ENSSSCG00000036317	VASP	-1.05874	0.00195303	0.0428967	down
ENSSSCG00000036446	PALD1	-2.05249	0.000124971	0.00719462	down
ENSSSCG00000036466	METTL21A	-1.15569	0.00757602	0.09185	down
ENSSSCG00000036482	ZSWIM7	-1.86322	0.00458974	0.0673953	down
ENSSSCG00000036524		-2.10618	0.0382826	NA	down
ENSSSCG00000036555	PRDM8	-1.09595	0.0459664	0.233922	down
ENSSSCG00000036669		-1.16889	0.00132334	0.0338289	down
ENSSSCG00000036702	ACTN1	-1.01552	0.00322079	0.0560668	down
ENSSSCG00000036747	WAS	-1.49715	0.00486094	0.0698972	down
ENSSSCG00000036956	SOCS3	-1.63136	0.000913735	0.0278141	down
ENSSSCG00000037120	TK1	-1.35031	0.0309705	0.192942	down
ENSSSCG00000037132	POU2F2	-1.18872	0.0118965	0.117223	down
ENSSSCG00000037209	TLNRD1	-1.09629	0.0126323	0.12072	down
ENSSSCG00000037360	CST3	-1.09729	0.00115441	0.0316361	down
ENSSSCG00000037425	NFAM1	-2.17367	0.0443794	NA	down
ENSSSCG00000037430	COL6A6	-1.82989	1.54832e-06	0.000312022	down
ENSSSCG00000037449	CSF1	-1.20389	0.000817065	0.0261593	down
ENSSSCG00000037450	SSC5D	-2.34265	1.81702e-06	0.000343249	down
ENSSSCG00000037561	ATP11A	-1.11765	0.00217457	0.0454821	down
ENSSSCG00000037803	MARCKS	-1.25289	0.000342362	0.0143517	down
ENSSSCG00000037808		-1.82579	1.22156e-06	0.000268553	down
ENSSSCG00000037910	DUSP6	-1.07756	0.0181948	0.148884	down
ENSSSCG00000038025	NRBP2	-1.09708	0.00880108	0.100013	down
ENSSSCG00000038031	CPSF6	-2.69123	1.80063e-05	0.00183646	down
ENSSSCG00000038055	CORO1A	-1.35812	0.00319787	0.0560668	down
ENSSSCG00000038089	COL18A1	-1.45567	1.86529e-05	0.00188299	down
ENSSSCG00000038126	MGAT3	-1.33029	0.0035473	0.0587247	down
ENSSSCG00000038144		-1.0817	0.001208	0.032505	down
ENSSSCG00000038164	RAI1	-1.01926	0.00431164	0.0655193	down
ENSSSCG00000038345	IKZF1	-1.2074	0.0357565	0.205002	down
ENSSSCG00000038452	ADAMTS17	-1.42857	0.00264746	0.0502713	down
ENSSSCG00000038492	PHETA2	-1.14926	0.0247711	0.171088	down
ENSSSCG00000038514	DDAH2	-1.03868	0.00205543	0.0443014	down
ENSSSCG00000038607	GADL1	-1.30292	0.000960021	0.0289558	down
ENSSSCG00000038706	C1QC	-1.78773	1.58611e-05	0.00168725	down
ENSSSCG00000038719		-1.39844	0.00436646	0.0657494	down
ENSSSCG00000038732	AGAP2	-1.01847	0.0274898	0.181063	down
ENSSSCG00000038956	HEYL	-1.62988	1.72619e-05	0.00177887	down
ENSSSCG00000038965	ARC	-2.49549	0.0115238	NA	down
ENSSSCG00000038992	TUBB6	-1.12052	0.0438948	0.228015	down
ENSSSCG00000039041	ZNF467	-1.59779	0.0227845	0.165649	down
ENSSSCG00000039160	RTEL1	-1.09478	0.0276488	0.181245	down
ENSSSCG00000039166	WTIP	-1.04735	0.0255734	0.174121	down
ENSSSCG00000039222		-1.64645	0.000668723	0.0233769	down
ENSSSCG00000039224	CSPG5	-1.55725	0.034019	0.200526	down
ENSSSCG00000039243	CD81	-1.05245	0.00218304	0.0455629	down
ENSSSCG00000039271	ST8SIA2	-2.72753	5.23053e-10	3.98043e-07	down
ENSSSCG00000039337	ITPRIPL2	-1.45892	0.00263454	0.0502187	down
ENSSSCG00000039407		-1.6932	0.0329113	0.197101	down
ENSSSCG00000039408	ADCY7	-1.33065	0.000478007	0.0182584	down
ENSSSCG00000039424	MCRIP1	-1.78081	5.9916e-05	0.00444752	down
ENSSSCG00000039468	SERPINH1	-1.48844	7.14988e-05	0.0048938	down
ENSSSCG00000039488	SPON2	-1.24984	0.00239279	0.048016	down
ENSSSCG00000039506	MYL6	-1.06404	0.0120308	0.117791	down
ENSSSCG00000039761		-2.27421	0.0309881	NA	down
ENSSSCG00000039779	CHGB	-2.51514	0.0259205	NA	down
ENSSSCG00000039798	SLC11A1	-2.85358	0.0253467	NA	down
ENSSSCG00000039983	GJA4	-1.02355	0.0297751	0.188887	down
ENSSSCG00000040095	GPR35	-1.76974	0.000498037	0.0188057	down
ENSSSCG00000040100		-1.45988	0.000154156	0.00819926	down
ENSSSCG00000040139	B3GNT9	-1.49824	0.000553887	0.0203703	down
ENSSSCG00000040366	ADAMTSL1	-1.08597	0.00808321	0.0949729	down
ENSSSCG00000040388	ZBTB46	-1.13453	0.0328296	0.197077	down
ENSSSCG00000040410	EXOC3L2	-1.50043	0.0454237	0.231757	down
ENSSSCG00000040513	AQP3	-1.74393	0.00113595	0.0314052	down
ENSSSCG00000040556		-1.2667	0.0329683	0.197101	down
ENSSSCG00000040642	LASP1	-1.00869	0.00116234	0.0316777	down
ENSSSCG00000040706	DBN1	-1.34737	2.10827e-05	0.00209252	down
ENSSSCG00000040824	CNTN2	-4.43199	0.0341147	NA	down
ENSSSCG00000040919	RTN4RL2	-1.53279	0.0327244	0.196889	down
ENSSSCG00000040931	SLC17A9	-1.73543	0.048434	NA	down
ENSSSCG00000041187		-1.98022	0.0350776	NA	down
ENSSSCG00000041667	CLDN5	-1.22145	0.0184896	0.150179	down
ENSSSCG00000043378		-2.65911	0.0379438	NA	down
ENSSSCG00000043560		-6.58518	0.00044398	NA	down
ENSSSCG00000044405		-5.78603	0.00649686	NA	down
ENSSSCG00000044472	COL19A1	-2.46478	0.0192649	NA	down
ENSSSCG00000044700	COL4A1	-1.15234	0.000278506	0.0124672	down
ENSSSCG00000044760		-2.44829	0.0332632	NA	down
ENSSSCG00000044939		-3.72282	0.0211799	NA	down
ENSSSCG00000045539		-4.75136	0.0290998	0.186454	down
ENSSSCG00000045883		-4.2654	0.0399805	NA	down
ENSSSCG00000046071		-1.57911	0.0407745	NA	down
ENSSSCG00000046304		-2.74811	0.0423449	NA	down
ENSSSCG00000046319	IPCEF1	-3.178	0.0322237	NA	down
ENSSSCG00000046941		-3.44336	0.0442266	NA	down
ENSSSCG00000047932	HSPA6	-2.10959	0.000236064	0.0111741	down
ENSSSCG00000047986		-2.74808	0.00204859	NA	down
ENSSSCG00000048095		-1.72357	0.0360997	0.20596	down
ENSSSCG00000048179		-1.4303	0.0171702	0.144705	down
ENSSSCG00000048192		-4.87732	0.0103347	NA	down
ENSSSCG00000048443	APLN	-2.04331	0.000420753	0.0169898	down
ENSSSCG00000048752		-1.96626	0.0144204	NA	down
ENSSSCG00000049444		-4.11254	0.00193938	NA	down
ENSSSCG00000049524		-1.18145	0.00110608	0.0309109	down
ENSSSCG00000049610		-1.38565	8.30034e-05	0.00554833	down
ENSSSCG00000049992		-1.31526	0.0297837	0.188887	down
ENSSSCG00000050458	MPEG1	-1.00704	0.0428051	0.225578	down
ENSSSCG00000050540		-1.47113	0.0475779	0.236646	down
ENSSSCG00000050739		-4.98343	0.00706869	NA	down
ENSSSCG00000051095		-6.33914	0.00127784	NA	down
ENSSSCG00000051512		-1.49308	0.0301643	0.18992	down
ENSSSCG00000051618	SETD1B	-1.18821	0.0301348	0.18992	down
ENSSSCG00000004835		-2.0969	0.0240739	NA	down
ENSSSCG00000008427		-5.39458	0.0196795	NA	down
ENSSSCG00000010099		-5.69388	0.00982124	NA	down
ENSSSCG00000028322		-1.5007	0.0012323	0.0325446	down
ENSSSCG00000029371		-1.30882	0.0077896	0.0924011	down
ENSSSCG00000030325		-2.03845	2.49304e-07	7.95602e-05	down
ENSSSCG00000031875		-1.46291	0.0288601	0.185398	down
ENSSSCG00000032977		-1.65255	0.0181147	0.148653	down
ENSSSCG00000033041		-1.6884	0.000223319	0.0108299	down
ENSSSCG00000035569		-2.55797	9.40378e-12	1.32902e-08	down
ENSSSCG00000036190		-1.21958	0.0401656	0.217801	down
ENSSSCG00000036600		-2.55797	9.40378e-12	1.32902e-08	down
ENSSSCG00000037051		-1.25804	0.0231422	0.166627	down
ENSSSCG00000037225		-4.43835	0.00247922	NA	down
ENSSSCG00000037457		-1.43616	0.000293969	0.0126997	down
ENSSSCG00000037791		-1.18228	0.00252209	0.0490197	down
ENSSSCG00000038038		-1.01931	0.00880986	0.100013	down
ENSSSCG00000039926		-1.11663	0.011754	0.116412	down
ENSSSCG00000040956		-1.76449	0.0100008	0.108247	down
ENSSSCG00000041109		-5.70796	0.00990411	NA	down
ENSSSCG00000041370		-1.81958	0.000865432	0.0271801	down
ENSSSCG00000041931		-3.41462	0.000150167	0.00807391	down
ENSSSCG00000041954		-1.27318	0.0279619	0.182208	down
ENSSSCG00000042018		-1.31237	0.0441276	0.228384	down
ENSSSCG00000042963		-5.25391	0.0261665	NA	down
ENSSSCG00000043361		-6.89444	0.000350784	NA	down
ENSSSCG00000043747		-2.17513	0.0227824	0.165649	down
ENSSSCG00000043969		-7.09409	6.13508e-05	NA	down
ENSSSCG00000044051		-1.47941	4.63503e-06	0.000655062	down
ENSSSCG00000044683		-5.18477	0.00415375	NA	down
ENSSSCG00000044899		-5.23563	0.0271649	NA	down
ENSSSCG00000045173		-4.14047	0.0479726	NA	down
ENSSSCG00000045494		-3.80597	0.0221804	NA	down
ENSSSCG00000045849		-1.5804	0.0173108	0.144705	down
ENSSSCG00000046138		-3.44234	0.0482236	NA	down
ENSSSCG00000046510		-5.31734	0.0227825	NA	down
ENSSSCG00000046554		-5.85436	0.00531042	NA	down
ENSSSCG00000046785		-5.53708	0.0163677	NA	down
ENSSSCG00000047072		-3.76157	2.38933e-05	0.00229492	down
ENSSSCG00000047740		-5.36861	0.0200874	NA	down
ENSSSCG00000047757		-1.82945	0.0358317	NA	down
ENSSSCG00000048091		-1.20021	0.00753553	0.0915835	down
ENSSSCG00000049101		-5.19831	0.0303848	NA	down
ENSSSCG00000049596		-1.07138	0.00695878	0.0869232	down
ENSSSCG00000049608		-5.13948	0.0421217	NA	down
ENSSSCG00000050065		-2.38947	0.00623811	0.081558	down
ENSSSCG00000050122		-1.39432	0.0351038	0.203446	down
ENSSSCG00000050209		-3.13888	0.0205829	0.158667	down
ENSSSCG00000050240		-5.26367	0.0295258	NA	down
ENSSSCG00000050649		-1.27379	0.000163777	0.0085163	down
ENSSSCG00000050684		-4.26941	0.00595177	NA	down
ENSSSCG00000051147		-1.01215	0.0032476	0.0560668	down
ENSSSCG00000051323		-3.64436	0.00837557	NA	down
ENSSSCG00000051445		-5.54437	0.0127327	NA	down

## Sheet: Table S4
Table S4. KEGG enrichment of selected genes based on FST
Term	ID	Input number	Background number	pvalue	padj	Input gene	Hyperlink
Metabolic pathways	ssc01100	189	1388	6.92756e-11	3.47158e-08	PGM2L1|RPN2|GSR|AGK|FHIT|ADCY5|GNPDA2|GALNTL6|PCCA|CHSY3|QDPR|AGXT2|P4HA2|P4HA3|P4HA1|PAH|B3GAT2|B3GAT1|PMM1|CERS6|OGDH|MVK|DHRS9|PIK3CA|NDST3|ACSM4|PLA2G6|NADK2|PGAM2|MTMR7|DCT|SCLY|PDE1C|MTMR2|PIP4K2B|TBXAS1|INPP5A|CRYL1|ENPP3|PIK3C2G|MAN1A1|PLA2G4A|TREH|PLD1|ADCY2|PTGES3|ACSL3|ACSL1|ADCY8|NT5C2|INPP5K|ME1|CPS1|ACADS|PLCB1|NOS2|MGST2|GPLD1|PGS1|TPK1|AADAT|CHKA|PANK3|HPSE2|MGAM|XDH|FIG4|GMDS|RRM…	http://www.genome.jp/kegg-bin/show_pathway?ssc01100/ssc:100312974%09red/ssc:100312976%09red/ssc:396816%09red/ssc:100312970%09red/ssc:100526144%09red/ssc:100037303%09red/ssc:100153368%09red/ssc:100622999%09red/ssc:100525060%09red/ssc:100623047%09red/ssc:100037299%09red/ssc:100157080%09red/ssc:100512419%09red/ssc:100520760%09red/ssc:100515289%09red/ssc:397026%09red/ssc:100621789%09red/ssc:102166900…
Axon guidance	ssc04360	44	182	4.60881e-09	2.05297e-06	SRC|MYL9|EPHA6|EPHA4|SRGAP1|PLXNC1|PLCG2|TRPC4|SEMA4D|SEMA6A|PIK3CA|PARD6B|UNC5B|NEO1|SLIT3|SLIT1|RGMA|EPHB2|ARHGEF11|ARHGEF12|DPYSL5|EPHB6|PRKCA|UNC5C|EFNA5|CAMK2G|UNC5D|CAMK2B|SSH1|BMP7|LRRC4C|PARD3|NCK2|SEMA5A|ROBO1|NTN1|PLXNA1|ROBO2|ROCK2|PLXNA4|PLXNA2|PAK5|PAK1|PAK2	http://www.genome.jp/kegg-bin/show_pathway?ssc04360/ssc:100157291%09red/ssc:100188979%09red/ssc:100154503%09red/ssc:100517310%09red/ssc:100621284%09red/ssc:100192439%09red/ssc:100157635%09red/ssc:100523324%09red/ssc:397394%09red/ssc:100519549%09red/ssc:733599%09red/ssc:100623414%09red/ssc:733600%09red/ssc:100156429%09red/ssc:100157760%09red/ssc:100621789%09red/ssc:100510914%09red/ssc:100512009%09…
ErbB signaling pathway	ssc04012	25	84	3.93424e-07	8.16184e-05	GAB1|PLCG2|AKT3|MAPK10|CRK|ABL2|PIK3CA|HBEGF|NRG1|NRG3|NRG2|ERBB2|SRC|PRKCB|ERBB4|PRKCA|CAMK2G|CAMK2B|SOS1|NCK2|CBL|BRAF|PAK5|PAK1|PAK2	http://www.genome.jp/kegg-bin/show_pathway?ssc04012/ssc:100522792%09red/ssc:100513811%09red/ssc:100627019%09red/ssc:100511026%09red/ssc:100154503%09red/ssc:100192439%09red/ssc:397394%09red/ssc:100621789%09red/ssc:100514612%09red/ssc:100525789%09red/ssc:397184%09red/ssc:100516641%09red/ssc:100520187%09red/ssc:100521736%09red/ssc:100192444%09red/ssc:100511837%09red/ssc:100525766%09red/ssc:102164569…
Focal adhesion	ssc04510	40	194	8.40972e-07	0.000140477	ITGA8|ITGA9|ITGA1|ITGA2|DOCK1|ITGA11|MAPK10|CRK|MYL9|PIK3CA|TNR|TLN2|PARVB|PARVG|ERBB2|SRC|LAMA3|ITGB5|DIAPH1|ITGB6|PRKCA|PRKCB|VCL|COL4A4|COL4A3|TNN|COL6A3|ACTN1|SOS1|VAV2|MYLK|ROCK2|AKT3|SPP1|BRAF|IGF1|PAK5|VWF|PAK1|PAK2	http://www.genome.jp/kegg-bin/show_pathway?ssc04510/ssc:100512142%09red/ssc:100522792%09red/ssc:100513811%09red/ssc:100513412%09red/ssc:100154503%09red/ssc:100521736%09red/ssc:100524831%09red/ssc:397491%09red/ssc:396974%09red/ssc:100520350%09red/ssc:100037276%09red/ssc:100520686%09red/ssc:100739768%09red/ssc:100156660%09red/ssc:100520379%09red/ssc:396848%09red/ssc:100157760%09red/ssc:100621789%09…
Ras signaling pathway	ssc04014	44	229	1.28833e-06	0.000202208	BCL2L1|RASSF5|GAB1|PLCG2|AKT3|PLCE1|MAPK10|ABL2|FLT3|TEK|TBK1|CALM1|PIK3CA|NTRK1|NTRK2|PLA2G6|TIAM1|FGF18|SOS1|KSR2|ANGPT4|NTF3|GNB5|GNB4|EFNA5|PRKCB|PRKCA|PLA2G4A|FGFR2|FGF1|FGFR1|EXOC2|PLD1|RASGRF2|AFDN|RASAL2|GRIN2B|GNG4|RALA|IGF1|PAK5|PAK1|PAK2|KIT	http://www.genome.jp/kegg-bin/show_pathway?ssc04014/ssc:100521638%09red/ssc:100515363%09red/ssc:100520314%09red/ssc:100513811%09red/ssc:100514741%09red/ssc:100627019%09red/ssc:100522792%09red/ssc:100511026%09red/ssc:100519054%09red/ssc:396810%09red/ssc:100524587%09red/ssc:100153248%09red/ssc:397497%09red/ssc:397491%09red/ssc:106504097%09red/ssc:396729%09red/ssc:100520687%09red/ssc:100520187%09red…
Regulation of actin cytoskeleton	ssc04810	41	207	1.50446e-06	0.000216316	ITGA8|ITGA9|NCKAP1L|CYFIP2|ITGA1|ITGA2|DOCK1|PIKFYVE|ITGA11|CRK|IQGAP1|MYL9|SLC9A1|PIK3CA|DIAPH3|TIAM1|FGF18|BRAF|ARHGEF11|ARHGEF12|ITGB5|DIAPH1|ITGB6|VCL|F2|SRC|SSH1|FGFR2|FGF1|FGFR1|ACTN1|SOS1|VAV2|MYLK|ROCK2|ITGAL|ITGAM|PAK5|PIP4K2B|PAK1|PAK2	http://www.genome.jp/kegg-bin/show_pathway?ssc04810/ssc:100512142%09red/ssc:100157656%09red/ssc:100157291%09red/ssc:100153248%09red/ssc:102162203%09red/ssc:100154503%09red/ssc:100524587%09red/ssc:100144442%09red/ssc:100524831%09red/ssc:100521692%09red/ssc:396974%09red/ssc:100520350%09red/ssc:100037276%09red/ssc:100523324%09red/ssc:397459%09red/ssc:397458%09red/ssc:396848%09red/ssc:100513412%09red…
Rap1 signaling pathway	ssc04015	41	211	2.28532e-06	0.000305395	VAV2|APBB1IP|SRC|SKAP1|RASSF5|AKT3|PLCE1|CTNND1|CRK|TEK|CALM1|PIK3CA|TLN2|PARD6B|TIAM1|FGF18|MAGI3|SIPA1L1|ANGPT4|ITGAM|PRKCI|PLCB1|IGF1|PLCB4|PRKCA|EFNA5|PRKCB|FGFR2|FGF1|FGFR1|ADCY5|PARD3|ADCY2|AFDN|ADCY8|KIT|GRIN2B|ITGAL|BRAF|RALA|PRKD3	http://www.genome.jp/kegg-bin/show_pathway?ssc04015/ssc:100514179%09red/ssc:100521471%09red/ssc:100521638%09red/ssc:100513811%09red/ssc:100516581%09red/ssc:100153223%09red/ssc:100522792%09red/ssc:396810%09red/ssc:100154503%09red/ssc:100524587%09red/ssc:100153248%09red/ssc:100622999%09red/ssc:100156660%09red/ssc:397491%09red/ssc:397497%09red/ssc:100192444%09red/ssc:396729%09red/ssc:100514741%09red…
Phosphatidylinositol signaling system	ssc04070	25	97	3.57257e-06	0.000447576	PLCG2|PLCE1|DGKZ|CALM1|PIK3CA|INPP4B|DGKI|SYNJ1|SYNJ2|MTMR7|MTMR2|DGKD|PIP4K2B|ITPK1|PLCB1|PLCB4|PIKFYVE|PRKCA|PRKCB|PIK3C2G|ITPR2|ITPR3|INPP5A|INPP5F|INPP5K	http://www.genome.jp/kegg-bin/show_pathway?ssc04070/ssc:100522792%09red/ssc:100516581%09red/ssc:100462756%09red/ssc:100517279%09red/ssc:100521167%09red/ssc:100521692%09red/ssc:100155015%09red/ssc:100511393%09red/ssc:100518140%09red/ssc:100523844%09red/ssc:100157745%09red/ssc:100621789%09red/ssc:100152679%09red/ssc:397184%09red/ssc:100623031%09red/ssc:100519533%09red/ssc:100516469%09red/ssc:100152…
PI3K-Akt signaling pathway	ssc04151	55	335	4.83922e-06	0.000554298	BCL2L1|ITGA9|GHR|ITGA1|ITGA2|NTF3|IFNAR1|KIT|FLT3|CREB3L2|TNN|ITGA11|PRLR|PIK3CA|TNR|NTRK1|NTRK2|PRKCA|PIK3R5|FGF18|EFNA5|ANGPT4|CREB3L1|ERBB2|LAMA3|ITGB5|IL4R|ERBB4|ITGB6|GNB5|GNB4|CREB5|PPP2R2A|IL7R|COL4A4|COL4A3|TEK|PHLPP1|FGFR2|COL6A3|FGF1|FGFR1|SGK2|SOS1|SYK|ITGA8|AKT3|CSF3|TLR2|GNG4|GYS2|SPP1|IGF1|VWF|CD19	http://www.genome.jp/kegg-bin/show_pathway?ssc04151/ssc:100125540%09red/ssc:100512142%09red/ssc:396810%09red/ssc:100513811%09red/ssc:397090%09red/ssc:396839%09red/ssc:100515445%09red/ssc:100515635%09red/ssc:100153248%09red/ssc:397497%09red/ssc:397491%09red/ssc:100520350%09red/ssc:397614%09red/ssc:100037276%09red/ssc:396729%09red/ssc:100520686%09red/ssc:100157080%09red/ssc:100520187%09red/ssc:1021…
GABAergic synapse	ssc04727	23	87	6.06315e-06	0.000639662	GABRG3|ABAT|GABBR2|GAD1|GAD2|NSF|PRKCA|SLC6A13|SLC6A12|CACNA1S|SRC|SLC38A1|GNB5|GNB4|PRKCB|GABRB1|GABRB3|GPHN|ADCY5|KCNJ6|ADCY2|ADCY8|GNG4	http://www.genome.jp/kegg-bin/show_pathway?ssc04727/ssc:100522792%09red/ssc:100511175%09red/ssc:100623822%09red/ssc:100154503%09red/ssc:100154364%09red/ssc:100622999%09red/ssc:100625548%09red/ssc:102167388%09red/ssc:100625298%09red/ssc:397184%09red/ssc:100517503%09red/ssc:100155970%09red/ssc:100512716%09red/ssc:100153443%09red/ssc:100524280%09red/ssc:396928%09red/ssc:396929%09red/ssc:397500%09red…
Platelet activation	ssc04611	28	122	6.46486e-06	0.000664554	STIM1|APBB1IP|ARHGEF11|ITGA2|PLCG2|AKT3|PIK3CA|TLN2|PIK3R5|PRKG2|FGG|PRKCI|PLCB1|ARHGEF12|PLCB4|TBXAS1|SRC|ITPR2|ITPR3|PLA2G4A|ADCY5|F2|ADCY2|SYK|ADCY8|MYLK|ROCK2|VWF	http://www.genome.jp/kegg-bin/show_pathway?ssc04611/ssc:100514179%09red/ssc:100125540%09red/ssc:100157291%09red/ssc:100513811%09red/ssc:100516581%09red/ssc:100517279%09red/ssc:100154503%09red/ssc:100144442%09red/ssc:403164%09red/ssc:100622999%09red/ssc:100155015%09red/ssc:100512796%09red/ssc:100520687%09red/ssc:100523324%09red/ssc:100156660%09red/ssc:396848%09red/ssc:100621789%09red/ssc:399543%09…
Proteoglycans in cancer	ssc05205	38	200	8.26125e-06	0.000827984	SRC|ITGA2|GAB1|PLCG2|AKT3|PLCE1|ROCK2|HPSE2|IQGAP1|DROSHA|SLC9A1|TIAM1|PIK3CA|TWIST2|HBEGF|ERBB2|ARHGEF11|ARHGEF12|PRKCB|ITGB5|ERBB4|PRKCA|CAMK2G|CAMK2B|ITPR2|ITPR3|FGFR1|SOS1|ESR1|WNT3|WNT2|VAV2|CBL|TLR2|BRAF|IGF1|MMP2|PAK1	http://www.genome.jp/kegg-bin/show_pathway?ssc05205/ssc:100522792%09red/ssc:100157656%09red/ssc:100157291%09red/ssc:100513811%09red/ssc:100511026%09red/ssc:100154503%09red/ssc:100524587%09red/ssc:100153248%09red/ssc:397491%09red/ssc:100155015%09red/ssc:397391%09red/ssc:397394%09red/ssc:100516839%09red/ssc:397435%09red/ssc:397483%09red/ssc:397458%09red/ssc:100157745%09red/ssc:396623%09red/ssc:1006…
Inflammatory mediator regulation of TRP channels	ssc04750	24	98	1.15413e-05	0.00110165	SRC|PLCG2|IGF1|MAPK10|TRPA1|CALM1|PIK3CA|NTRK1|PLA2G6|TRPM8|PLCB1|PRKCB|PLCB4|PRKCA|CAMK2G|PRKCE|CAMK2B|ITPR2|ITPR3|PLA2G4A|ADCY5|ADCY2|ADCY8|PRKCQ	http://www.genome.jp/kegg-bin/show_pathway?ssc04750/ssc:100522792%09red/ssc:100516581%09red/ssc:100517279%09red/ssc:100154503%09red/ssc:100621326%09red/ssc:100622999%09red/ssc:397491%09red/ssc:100155015%09red/ssc:100520687%09red/ssc:397394%09red/ssc:100521736%09red/ssc:100514711%09red/ssc:100621789%09red/ssc:100152679%09red/ssc:397184%09red/ssc:100524932%09red/ssc:100517503%09red/ssc:100152934%09…
Pathways in cancer	ssc05200	72	506	1.66385e-05	0.00141923	BCL2L1|IL7R|PLCB1|ITGA2|RASSF5|NOS2|IL6ST|MGST2|PLCG2|LAMA3|MAPK10|ROCK2|CRK|FLT3|TRAF5|RARA|NCOA1|SKP2|ZBTB16|ARHGEF11|CALM1|PIK3CA|CSF2RB|NTRK1|RB1|PRKCA|FGF18|FGF1|FGFR1|DAPK2|DAPK1|TXNRD1|ERBB2|GLI3|ARHGEF12|BRCA2|PLCB4|IL4R|GNB5|GNB4|CAMK2G|CAMK2B|PRKCB|COL4A4|COL4A3|FGFR2|AGTR1|CTNNA2|CTNNA3|ADCY5|F2|ESR2|SOS1|ADCY2|ESR1|WNT3|WNT2|LRP5|ADCY8|CBL|KIT|AKT3|RARB|GNG4|IFNAR1|BRAF|IGF1|NFE2L2|RU…	http://www.genome.jp/kegg-bin/show_pathway?ssc05200/ssc:100153974%09red/ssc:100521638%09red/ssc:100157291%09red/ssc:100144442%09red/ssc:100513811%09red/ssc:100516581%09red/ssc:100516343%09red/ssc:100522792%09red/ssc:100154421%09red/ssc:100151828%09red/ssc:100621504%09red/ssc:100155449%09red/ssc:396681%09red/ssc:100524299%09red/ssc:100521736%09red/ssc:100622999%09red/ssc:396710%09red/ssc:397491%09…
Vascular smooth muscle contraction	ssc04270	28	130	1.77964e-05	0.00148637	ARHGEF11|ITPR2|MYL9|CALM1|KCNMA1|PLA2G6|KCNU1|CACNA1S|PLCB1|ARHGEF12|PLCB4|PRKCA|PRKCE|PRKCB|RAMP1|RAMP3|PRKCQ|ITPR3|PLA2G4A|CALD1|ADCY5|KCNMB2|ADCY2|ADCY8|MYLK|ROCK2|BRAF|AGTR1	http://www.genome.jp/kegg-bin/show_pathway?ssc04270/ssc:100522792%09red/ssc:397434%09red/ssc:100157291%09red/ssc:100516581%09red/ssc:100517279%09red/ssc:100157760%09red/ssc:100621326%09red/ssc:100622999%09red/ssc:100155015%09red/ssc:100520687%09red/ssc:100523324%09red/ssc:100271877%09red/ssc:397163%09red/ssc:396848%09red/ssc:100514711%09red/ssc:100519976%09red/ssc:100514612%09red/ssc:100152679%09…
cAMP signaling pathway	ssc04024	38	212	2.58253e-05	0.00195346	VAV2|TIAM1|ATP2A1|ADORA1|AKT3|PLCE1|TSHR|GABBR2|ADCYAP1R1|MYL9|CREB3L2|PPP1R1B|SLC9A1|CALM1|PIK3CA|GLI3|VIPR2|CACNA1S|SUCNR1|CREB5|CAMK2G|CAMK2B|ATP2B1|ADCY5|PLD1|ADCY2|AFDN|ADCY8|ROCK2|PAK1|GRIN2B|GRIN2C|CREB3L1|NPY|BRAF|MAPK10|PDE4D|CFTR	http://www.genome.jp/kegg-bin/show_pathway?ssc04024/ssc:100513811%09red/ssc:100514741%09red/ssc:100515635%09red/ssc:100511793%09red/ssc:100622999%09red/ssc:397394%09red/ssc:606743%09red/ssc:100622149%09red/ssc:100521736%09red/ssc:100739158%09red/ssc:397458%09red/ssc:100157745%09red/ssc:100515684%09red/ssc:100626022%09red/ssc:100499553%09red/ssc:100157760%09red/ssc:100621789%09red/ssc:100514612%09…
Dopaminergic synapse	ssc04728	27	126	2.69292e-05	0.00196381	AKT3|MAPK10|GRIN2B|PPP1R1B|CALM1|PRKCA|PLCB1|PRKCB|PLCB4|ADCY5|GNB5|GNB4|CREB5|CAMK2G|PPP2R2A|CAMK2B|ITPR2|ITPR3|CALY|KCNJ6|KIF5B|KIF5C|CREB3L2|GNG4|CREB3L1|SCN1A|SLC18A2	http://www.genome.jp/kegg-bin/show_pathway?ssc04728/ssc:100522792%09red/ssc:100513811%09red/ssc:100516581%09red/ssc:397090%09red/ssc:100517279%09red/ssc:100515635%09red/ssc:100155015%09red/ssc:397394%09red/ssc:102167388%09red/ssc:100154950%09red/ssc:100521736%09red/ssc:100626022%09red/ssc:100158118%09red/ssc:100520468%09red/ssc:100516663%09red/ssc:100152679%09red/ssc:397184%09red/ssc:595132%09red…
Leukocyte transendothelial migration	ssc04670	24	110	5.75919e-05	0.00360759	CLDN10|CLDN11|NCF4|RASSF5|PLCG2|CTNND1|AFDN|MYL9|TXK|PIK3CA|JAM2|PRKCA|PRKCB|VCL|CTNNA2|CTNNA3|ACTN1|ITK|VAV2|ROCK2|ITGAL|ITGAM|ESAM|MMP2	http://www.genome.jp/kegg-bin/show_pathway?ssc04670/ssc:100153974%09red/ssc:100521638%09red/ssc:100514741%09red/ssc:100522792%09red/ssc:100523474%09red/ssc:396974%09red/ssc:397391%09red/ssc:100153752%09red/ssc:397459%09red/ssc:444993%09red/ssc:100157760%09red/ssc:100621789%09red/ssc:100513412%09red/ssc:397184%09red/ssc:733681%09red/ssc:102166598%09red/ssc:100152055%09red/ssc:100525337%09red/ssc:1…
Glutamatergic synapse	ssc04724	24	110	5.75919e-05	0.00360759	SLC38A1|GRK3|PRKCA|GRM8|PLCB1|PLCB4|GNB5|GNB4|PRKCB|ITPR2|ITPR3|PLA2G4A|SHANK2|ADCY5|SLC17A8|PLD1|ADCY2|GRIK1|ADCY8|GRIN2B|GRIN2C|GNG4|SLC1A2|SLC1A3	http://www.genome.jp/kegg-bin/show_pathway?ssc04724/ssc:100522792%09red/ssc:100516581%09red/ssc:100517279%09red/ssc:100154364%09red/ssc:100622999%09red/ssc:100155015%09red/ssc:100520687%09red/ssc:102167388%09red/ssc:100156449%09red/ssc:100515684%09red/ssc:100626022%09red/ssc:100152679%09red/ssc:397184%09red/ssc:100517503%09red/ssc:100627068%09red/ssc:100526221%09red/ssc:100155970%09red/ssc:100624…
GnRH signaling pathway	ssc04912	21	89	6.29949e-05	0.00377398	PLCB1|PRKCB|PLCB4|PLD1|ADCY2|CALM1|PRKCA|ADCY5|CAMK2G|ADCY8|MAP3K4|SRC|HBEGF|SOS1|MAPK10|CAMK2B|ITPR2|ITPR3|PLA2G4A|CACNA1S|MMP2	http://www.genome.jp/kegg-bin/show_pathway?ssc04912/ssc:100155015%09red/ssc:100522792%09red/ssc:397391%09red/ssc:100519446%09red/ssc:100152679%09red/ssc:397394%09red/ssc:100516581%09red/ssc:100520187%09red/ssc:100517503%09red/ssc:397184%09red/ssc:100154202%09red/ssc:100517279%09red/ssc:100521736%09red/ssc:100520687%09red/ssc:100154056%09red/ssc:100154503%09red/ssc:100155970%09red/ssc:100622149%09…
Adherens junction	ssc04520	18	69	6.95616e-05	0.00392778	ERBB2|SRC|ACTN1|PARD3|WASF3|IQGAP1|AFDN|VCL|SSX2IP|PTPRJ|NECTIN1|CTNND1|SORBS1|PTPRM|FGFR1|CSNK2A2|CTNNA2|CTNNA3	http://www.genome.jp/kegg-bin/show_pathway?ssc04520/ssc:100153974%09red/ssc:100513412%09red/ssc:100154503%09red/ssc:100157656%09red/ssc:100525337%09red/ssc:100514741%09red/ssc:100516641%09red/ssc:100153151%09red/ssc:397247%09red/ssc:100624854%09red/ssc:100519699%09red/ssc:100155782%09red/ssc:100522497%09red/ssc:100524973%09red/ssc:100153248%09red/ssc:100737256%09red/ssc:396974%09red/ssc:100512009…
Cholinergic synapse	ssc04725	24	112	7.35199e-05	0.00403755	AKT3|PIK3CA|PRKCA|PIK3R5|CACNA1S|PLCB1|PRKCB|PLCB4|GNB5|GNB4|CREB5|CAMK2G|KCNQ3|CAMK2B|KCNQ1|ITPR2|ITPR3|ADCY5|KCNJ6|ADCY2|ADCY8|CREB3L2|GNG4|CREB3L1	http://www.genome.jp/kegg-bin/show_pathway?ssc04725/ssc:100522792%09red/ssc:100513811%09red/ssc:100516581%09red/ssc:100517279%09red/ssc:100515635%09red/ssc:100622999%09red/ssc:100155015%09red/ssc:397394%09red/ssc:102167388%09red/ssc:100621789%09red/ssc:100520468%09red/ssc:100516663%09red/ssc:100152679%09red/ssc:397184%09red/ssc:100157152%09red/ssc:100517503%09red/ssc:100155970%09red/ssc:100622149…
Insulin secretion	ssc04911	20	84	8.38545e-05	0.00442332	PLCB1|ADCYAP1R1|PLCB4|ADCY2|ADCY5|PRKCA|CREB5|CAMK2G|ADCY8|KCNMA1|CAMK2B|CREB3L2|PRKCB|KCNU1|KCNMB2|ITPR3|CACNA1S|GCK|RIMS2|CREB3L1	http://www.genome.jp/kegg-bin/show_pathway?ssc04911/ssc:100155015%09red/ssc:100520468%09red/ssc:100514142%09red/ssc:397434%09red/ssc:100516663%09red/ssc:100152679%09red/ssc:397394%09red/ssc:100516581%09red/ssc:100517503%09red/ssc:397184%09red/ssc:100522792%09red/ssc:102165175%09red/ssc:100515635%09red/ssc:100511793%09red/ssc:100155970%09red/ssc:100622149%09red/ssc:100521933%09red/ssc:100271877%09…
Aldosterone synthesis and secretion	ssc04925	21	93	0.000107746	0.0053367	PLCB1|PRKCB|PLCB4|CAMK1D|ADCY2|CALM1|PRKCA|PRKCE|CREB5|CAMK2G|ADCY8|CAMK2B|CREB3L2|ITPR2|CREB3L1|ADCY5|ATP2B1|ITPR3|AGTR1|CACNA1S|PRKD3	http://www.genome.jp/kegg-bin/show_pathway?ssc04925/ssc:100155015%09red/ssc:100520468%09red/ssc:100522792%09red/ssc:100516663%09red/ssc:100152679%09red/ssc:397394%09red/ssc:100516581%09red/ssc:100524932%09red/ssc:100517503%09red/ssc:397636%09red/ssc:397184%09red/ssc:100523181%09red/ssc:100511150%09red/ssc:100515635%09red/ssc:100517279%09red/ssc:100155970%09red/ssc:100519976%09red/ssc:100622149%09…
Gastric acid secretion	ssc04971	18	72	0.000110417	0.0053367	PLCB1|PRKCB|PLCB4|SLC9A1|KCNJ15|CALM1|PRKCA|ADCY5|CAMK2G|ADCY8|MYLK|KCNK10|KCNQ1|CAMK2B|ADCY2|ITPR2|ITPR3|CFTR	http://www.genome.jp/kegg-bin/show_pathway?ssc04971/ssc:100155015%09red/ssc:100522792%09red/ssc:100152679%09red/ssc:397394%09red/ssc:100516581%09red/ssc:100517503%09red/ssc:397184%09red/ssc:100517279%09red/ssc:100152071%09red/ssc:397458%09red/ssc:403154%09red/ssc:396848%09red/ssc:100155970%09red/ssc:100155276%09red/ssc:100154056%09red/ssc:100622999%09red/ssc:100516166%09red/ssc:397326%09red
Inositol phosphate metabolism	ssc00562	18	72	0.000110417	0.0053367	ITPK1|INPP5A|INPP5K|PLCB4|INPP5F|PLCE1|PLCB1|PIK3CA|PIKFYVE|INPP4B|PLCG2|FIG4|SYNJ1|SYNJ2|MTMR7|PIK3C2G|MTMR2|PIP4K2B	http://www.genome.jp/kegg-bin/show_pathway?ssc00562/ssc:100511393%09red/ssc:100511669%09red/ssc:100518140%09red/ssc:100525664%09red/ssc:100518663%09red/ssc:100516581%09red/ssc:100623031%09red/ssc:100523844%09red/ssc:100462756%09red/ssc:100157745%09red/ssc:100144587%09red/ssc:100152339%09red/ssc:100621789%09red/ssc:100516167%09red/ssc:100516469%09red/ssc:100521692%09red/ssc:100512501%09red/ssc:100…
Thyroid hormone signaling pathway	ssc04919	24	117	0.00013181	0.00621676	HDAC3|ATP2A1|SRC|RCAN1|RCAN2|MED24|PLCG2|AKT3|PLCE1|THRA|NCOA2|NCOA1|SLC9A1|PIK3CA|THRB|MED12L|PLCB1|PLCB4|PRKCA|PRKCB|GATA4|ESR1|MED13L|MED1	http://www.genome.jp/kegg-bin/show_pathway?ssc04919/ssc:100522792%09red/ssc:100513811%09red/ssc:100516581%09red/ssc:100511372%09red/ssc:100154503%09red/ssc:100524586%09red/ssc:100511100%09red/ssc:100513621%09red/ssc:100511902%09red/ssc:397435%09red/ssc:100518663%09red/ssc:100738282%09red/ssc:100157745%09red/ssc:397458%09red/ssc:100621789%09red/ssc:100152679%09red/ssc:397184%09red/ssc:574068%09red…
Circadian entrainment	ssc04713	21	95	0.000139258	0.00643921	NOS1|PRKCB|PLCB4|KCNJ6|ADCY2|PER2|GNB5|GNB4|PLCB1|CAMK2G|ADCY8|PRKG2|CAMK2B|GRIN2B|GRIN2C|GNG4|PRKCA|ADCY5|ITPR3|CALM1|ADCYAP1R1	http://www.genome.jp/kegg-bin/show_pathway?ssc04713/ssc:100155015%09red/ssc:100512796%09red/ssc:100154609%09red/ssc:100522792%09red/ssc:100152679%09red/ssc:397394%09red/ssc:100516581%09red/ssc:100520934%09red/ssc:102167388%09red/ssc:397184%09red/ssc:100516166%09red/ssc:100515684%09red/ssc:100511793%09red/ssc:100155970%09red/ssc:100515928%09red/ssc:100157949%09red/ssc:100154056%09red/ssc:100622999…
cGMP-PKG signaling pathway	ssc04022	30	167	0.000168365	0.00749972	ATP2A1|ADORA1|ADORA3|ITPR2|AKT3|MYL9|CALM1|KCNMA1|PIK3R5|KCNU1|PRKG2|CACNA1S|PLCB1|PLCB4|CREB5|PRKCE|GTF2IRD1|ATP2B1|ITPR3|GATA4|ADCY5|KCNMB2|ADCY2|ADCY8|MYLK|ROCK2|CREB3L2|CREB3L1|PPIF|AGTR1	http://www.genome.jp/kegg-bin/show_pathway?ssc04022/ssc:100271877%09red/ssc:100513811%09red/ssc:100516581%09red/ssc:100517279%09red/ssc:100515635%09red/ssc:100622999%09red/ssc:100155015%09red/ssc:100512796%09red/ssc:397636%09red/ssc:397434%09red/ssc:100524932%09red/ssc:396848%09red/ssc:397555%09red/ssc:100520468%09red/ssc:100516663%09red/ssc:100152679%09red/ssc:100152612%09red/ssc:100517503%09red…
Morphine addiction	ssc05032	20	90	0.000187	0.00823828	ADORA1|ADCY5|PRKCB|KCNJ6|ADCY2|GNB5|GNB4|GRK5|ADCY8|GRK3|PRKCA|GNG4|GABRG3|ARRB1|PDE1C|GABRB1|GABBR2|GABRB3|PDE4D|PDE11A	http://www.genome.jp/kegg-bin/show_pathway?ssc05032/ssc:100625548%09red/ssc:100522792%09red/ssc:100037967%09red/ssc:397184%09red/ssc:102167388%09red/ssc:606743%09red/ssc:100152937%09red/ssc:100738835%09red/ssc:100623822%09red/ssc:102161696%09red/ssc:100156449%09red/ssc:100515928%09red/ssc:100521141%09red/ssc:100155970%09red/ssc:100511175%09red/ssc:100157949%09red/ssc:100625298%09red/ssc:100622999…
Chemokine signaling pathway	ssc04062	31	177	0.000196838	0.00839641	CCL4|SRC|DOCK2|ARRB1|CCR2|AKT3|CCR7|CRK|PIK3CA|GRK5|GRK3|TIAM1|PIK3R5|SOS1|CXCR5|CCL21|PLCB1|PLCB4|GNB5|GNB4|PRKCB|ADCY5|PARD3|ITK|ADCY2|VAV2|ADCY8|ROCK2|GNG4|BRAF|PAK1	http://www.genome.jp/kegg-bin/show_pathway?ssc04062/ssc:100522792%09red/ssc:100513811%09red/ssc:100516581%09red/ssc:100154503%09red/ssc:100524587%09red/ssc:100521141%09red/ssc:100523474%09red/ssc:100622999%09red/ssc:100520187%09red/ssc:102167388%09red/ssc:414372%09red/ssc:396668%09red/ssc:100156449%09red/ssc:100512021%09red/ssc:396663%09red/ssc:100514612%09red/ssc:100152679%09red/ssc:448797%09red…
Synaptic vesicle cycle	ssc04721	18	76	0.000196873	0.00839641	STXBP1|SLC17A8|ATP6V1G3|SLC6A4|SYT1|SLC6A9|NSF|ATP6V0A4|DNM1|ATP6V1G2|DNM3|SLC18A2|SLC6A13|SLC6A12|ATP6V1C1|AP2B1|SLC1A2|SLC1A3	http://www.genome.jp/kegg-bin/show_pathway?ssc04721/ssc:100154942%09red/ssc:100620457%09red/ssc:100624503%09red/ssc:100154950%09red/ssc:100519402%09red/ssc:100513599%09red/ssc:100627068%09red/ssc:100152358%09red/ssc:100516047%09red/ssc:100517927%09red/ssc:100526221%09red/ssc:100522819%09red/ssc:100624659%09red/ssc:100517307%09red/ssc:100512716%09red/ssc:100513014%09red/ssc:100153921%09red/ssc:100…
Phospholipase D signaling pathway	ssc04072	27	146	0.000231826	0.00960443	GAB1|PLCG2|AKT3|DNM1|DNM3|DGKZ|PIK3CA|PIK3R5|DGKI|GRM8|SOS1|DGKD|PLCB1|PLPP3|PLCB4|PRKCA|PLA2G4A|ADCY5|F2|PLD1|ADCY2|SYK|ADCY8|KIT|AGPAT4|AGTR1|RALA	http://www.genome.jp/kegg-bin/show_pathway?ssc04072/ssc:100125540%09red/ssc:396810%09red/ssc:100513811%09red/ssc:100516581%09red/ssc:100511026%09red/ssc:100144442%09red/ssc:100521167%09red/ssc:100622999%09red/ssc:100520687%09red/ssc:100512419%09red/ssc:100622254%09red/ssc:100621789%09red/ssc:100153921%09red/ssc:100622420%09red/ssc:100152679%09red/ssc:397184%09red/ssc:100517503%09red/ssc:100155970…
Choline metabolism in cancer	ssc05231	20	96	0.000388313	0.0142821	DGKZ|SLC44A1|PLPP3|SLC44A3|SLC44A5|SOS1|WASF3|PRKCA|PIK3CA|PRKCB|AKT3|DGKI|MAPK10|SLC22A1|SLC22A2|SLC22A3|PLA2G4A|CHKA|DGKD|PLD1	http://www.genome.jp/kegg-bin/show_pathway?ssc05231/ssc:100522792%09red/ssc:100524478%09red/ssc:100519446%09red/ssc:100512419%09red/ssc:100513811%09red/ssc:397184%09red/ssc:100520687%09red/ssc:100152140%09red/ssc:100625692%09red/ssc:100526190%09red/ssc:100521736%09red/ssc:100513866%09red/ssc:396936%09red/ssc:100155782%09red/ssc:100142677%09red/ssc:100521167%09red/ssc:100519533%09red/ssc:100621789…
Parathyroid hormone synthesis, secretion and action	ssc04928	21	104	0.000404363	0.0146044	PLCB1|CREB3L2|MMP17|PLCB4|PLD1|ADCY2|LRP5|PRKCA|ADCY5|CREB5|PRKCB|ADCY8|RUNX2|HBEGF|CREB3L1|BRAF|ARRB1|ITPR2|ITPR3|PDE4D|FGFR1	http://www.genome.jp/kegg-bin/show_pathway?ssc04928/ssc:100517503%09red/ssc:100155015%09red/ssc:100522792%09red/ssc:100516663%09red/ssc:100520468%09red/ssc:100516581%09red/ssc:100155970%09red/ssc:100737965%09red/ssc:397184%09red/ssc:100152679%09red/ssc:100154230%09red/ssc:100515635%09red/ssc:100517279%09red/ssc:100153248%09red/ssc:100524299%09red/ssc:100521141%09red/ssc:100519446%09red/ssc:100622…
Endocytosis	ssc04144	37	238	0.000412228	0.0147555	CHMP4B|GRK3|ZFYVE9|DNM1|ARFGAP3|DNM3|ARRB1|CHMP3|DAB2|IQSEC3|IGF2R|BIN1|AP2B1|SH3GL2|RAB31|EEA1|STAM2|GRK5|PARD6B|ARF5|PSD3|PRKCI|SRC|RNF41|AGAP1|SNF8|MVB12B|FGFR2|PARD3|ZFYVE27|PLD1|KIF5B|KIF5C|CBL|WIPF3|WIPF2|GBF1	http://www.genome.jp/kegg-bin/show_pathway?ssc04144/ssc:102159800%09red/ssc:100157042%09red/ssc:100514743%09red/ssc:100155580%09red/ssc:100737127%09red/ssc:100521141%09red/ssc:100522249%09red/ssc:100519746%09red/ssc:100037305%09red/ssc:100156449%09red/ssc:100515547%09red/ssc:100157936%09red/ssc:100620457%09red/ssc:100154382%09red/ssc:100153921%09red/ssc:100621229%09red/ssc:100512009%09red/ssc:100…
ECM-receptor interaction	ssc04512	18	84	0.00055795	0.0184861	ITGA8|ITGA9|LAMA3|ITGB5|ITGB6|ITGA1|ITGA2|TNR|COL6A3|SV2B|FREM1|COL4A4|COL4A3|FREM2|SPP1|VWF|TNN|ITGA11	http://www.genome.jp/kegg-bin/show_pathway?ssc04512/ssc:100037276%09red/ssc:100626707%09red/ssc:100520686%09red/ssc:106508661%09red/ssc:100512142%09red/ssc:399543%09red/ssc:100134977%09red/ssc:100512676%09red/ssc:100621504%09red/ssc:100101551%09red/ssc:100621403%09red/ssc:397087%09red/ssc:100514332%09red/ssc:100511642%09red/ssc:102163961%09red/ssc:397483%09red/ssc:100520350%09red/ssc:100157784%09…
Estrogen signaling pathway	ssc04915	24	131	0.000563688	0.0185096	SRC|NCOA2|AKT3|GABBR2|RARA|NCOA1|CALM1|PIK3CA|HBEGF|SOS1|PLCB1|PLCB4|CREB5|ITPR2|ITPR3|ADCY5|ESR2|KCNJ6|ADCY2|ESR1|ADCY8|CREB3L2|CREB3L1|MMP2	http://www.genome.jp/kegg-bin/show_pathway?ssc04915/ssc:100513811%09red/ssc:100516581%09red/ssc:396697%09red/ssc:100517279%09red/ssc:100154503%09red/ssc:100515635%09red/ssc:100135658%09red/ssc:100622999%09red/ssc:100155015%09red/ssc:397391%09red/ssc:397435%09red/ssc:100621789%09red/ssc:396709%09red/ssc:100520468%09red/ssc:100516663%09red/ssc:100152679%09red/ssc:574068%09red/ssc:100517503%09red/ss…
Oxytocin signaling pathway	ssc04921	26	148	0.000594082	0.0186068	CAMK1D|SRC|RCAN1|PRKAG2|MYL9|CALM1|CACNB2|PIK3R5|CACNA1S|PLCB1|PRKCB|PLCB4|PRKCA|CAMK2G|CAMK2B|ITPR2|ITPR3|PLA2G4A|ADCY5|KCNJ6|ADCY2|ADCY8|MYLK|ROCK2|CACNG2|CACNG5	http://www.genome.jp/kegg-bin/show_pathway?ssc04921/ssc:100522792%09red/ssc:100516581%09red/ssc:100517279%09red/ssc:100154503%09red/ssc:100157760%09red/ssc:100622999%09red/ssc:100155015%09red/ssc:100520687%09red/ssc:397394%09red/ssc:100511902%09red/ssc:396848%09red/ssc:100154056%09red/ssc:100517503%09red/ssc:100152679%09red/ssc:397184%09red/ssc:100511150%09red/ssc:100512654%09red/ssc:100155970%09…
Thyroid hormone synthesis	ssc04918	16	71	0.00069548	0.0211047	LRP2|PLCB1|GSR|PLCB4|ADCY2|ADCY5|PRKCA|CREB5|PRKCB|ADCY8|CREB3L2|CREB3L1|ITPR3|TSHR|ITPR2|TG	http://www.genome.jp/kegg-bin/show_pathway?ssc04918/ssc:100155015%09red/ssc:100520468%09red/ssc:100522792%09red/ssc:100516663%09red/ssc:100152679%09red/ssc:100516581%09red/ssc:100517503%09red/ssc:397184%09red/ssc:100517279%09red/ssc:396625%09red/ssc:100515635%09red/ssc:100155970%09red/ssc:397560%09red/ssc:100622999%09red/ssc:100519689%09red/ssc:100156471%09red
Apelin signaling pathway	ssc04371	24	134	0.000746027	0.0219913	HDAC4|PLCB1|PRKAG2|AKT3|SLC9A1|CALM1|PIK3R5|NOS1|NOS2|PLCB4|GNB5|GNB4|PRKCE|PLAT|ITPR2|ITPR3|ADCY5|ADCY2|ADCY8|MYLK|GNG4|SPP1|AGTR1|NRF1	http://www.genome.jp/kegg-bin/show_pathway?ssc04371/ssc:100513811%09red/ssc:100516581%09red/ssc:100517279%09red/ssc:100622999%09red/ssc:100155015%09red/ssc:102167388%09red/ssc:100624050%09red/ssc:397121%09red/ssc:397458%09red/ssc:396848%09red/ssc:100519976%09red/ssc:100152679%09red/ssc:100524932%09red/ssc:100517503%09red/ssc:397087%09red/ssc:100517203%09red/ssc:100155970%09red/ssc:100515868%09red…
Adrenergic signaling in cardiomyocytes	ssc04261	25	143	0.000796254	0.0228032	KCNE1|ATP2A1|AKT3|SLC9A1|CALM1|CACNB2|PIK3R5|CACNA1S|PLCB1|PLCB4|PRKCA|CREB5|CAMK2G|PPP2R2A|CAMK2B|KCNQ1|ATP2B1|AGTR1|ADCY5|ADCY2|ADCY8|CREB3L2|CREB3L1|CACNG2|CACNG5	http://www.genome.jp/kegg-bin/show_pathway?ssc04261/ssc:100513811%09red/ssc:100516581%09red/ssc:397090%09red/ssc:100515635%09red/ssc:100622999%09red/ssc:397394%09red/ssc:397636%09red/ssc:397458%09red/ssc:100154056%09red/ssc:100512654%09red/ssc:100520468%09red/ssc:100516663%09red/ssc:100152679%09red/ssc:397184%09red/ssc:100517503%09red/ssc:100155970%09red/ssc:100519976%09red/ssc:100516962%09red/ss…
Calcium signaling pathway	ssc04020	31	196	0.000905211	0.0252013	ORAI2|ATP2A1|NOS1|ITPR2|STIM1|PLCG2|PLCE1|CAMK1D|CALM1|PDE1C|ASPH|CACNA1S|ERBB2|PLCB1|NOS2|PRKCB|PLCB4|ERBB4|PRKCA|CAMK2G|CAMK2B|ATP2B1|ITPR3|AGTR1|TPCN1|ADCY2|ADCY8|MYLK|GRIN2C|PPIF|MCU	http://www.genome.jp/kegg-bin/show_pathway?ssc04020/ssc:100526167%09red/ssc:100522792%09red/ssc:100153794%09red/ssc:100516581%09red/ssc:100517279%09red/ssc:106504056%09red/ssc:100622999%09red/ssc:100155015%09red/ssc:397394%09red/ssc:397636%09red/ssc:100516641%09red/ssc:100157745%09red/ssc:100515684%09red/ssc:396848%09red/ssc:100519976%09red/ssc:100525789%09red/ssc:100152679%09red/ssc:397184%09red…
Relaxin signaling pathway	ssc04926	23	129	0.0010027	0.027533	PLCB1|AKT3|MAPK10|ARRB1|PIK3CA|PRKCA|NOS1|NOS2|PLCB4|GNB5|GNB4|CREB5|SRC|COL4A4|COL4A3|ADCY5|ADCY2|SOS1|ADCY8|CREB3L2|GNG4|CREB3L1|MMP2	http://www.genome.jp/kegg-bin/show_pathway?ssc04926/ssc:100513811%09red/ssc:100516581%09red/ssc:100154503%09red/ssc:100515635%09red/ssc:100521141%09red/ssc:100622999%09red/ssc:397391%09red/ssc:100524280%09red/ssc:102167388%09red/ssc:100621789%09red/ssc:100520468%09red/ssc:100516663%09red/ssc:100152679%09red/ssc:397184%09red/ssc:100517503%09red/ssc:100155970%09red/ssc:100520187%09red/ssc:100521736…
Salivary secretion	ssc04970	16	75	0.00115093	0.0299614	NOS1|PLCB4|SLC9A1|ADCY2|CALM1|PRKCA|ADCY5|PLCB1|PRKCB|ADCY8|KCNMA1|ITPR2|PRKG2|ATP2B1|ITPR3|TRPV6	http://www.genome.jp/kegg-bin/show_pathway?ssc04970/ssc:100155015%09red/ssc:100512796%09red/ssc:100522792%09red/ssc:100152679%09red/ssc:100516581%09red/ssc:397636%09red/ssc:100517503%09red/ssc:397434%09red/ssc:397184%09red/ssc:100171400%09red/ssc:397458%09red/ssc:100154056%09red/ssc:100517279%09red/ssc:100155970%09red/ssc:100622999%09red/ssc:100520934%09red
Tight junction	ssc04530	27	166	0.00130837	0.032459	AMOTL1|PRKCI|CLDN10|CLDN11|PRKAG2|MAPK10|MICALL2|MYL9|RAB8B|DLG2|MYH9|ARHGEF2|PARD6B|MAP3K5|TIAM1|ERBB2|SRC|JAM2|BVES|PPP2R2A|PRKCE|GATA4|ACTN1|PARD3|AFDN|ROCK2|CFTR	http://www.genome.jp/kegg-bin/show_pathway?ssc04530/ssc:100523596%09red/ssc:100153972%09red/ssc:100514741%09red/ssc:397090%09red/ssc:100513610%09red/ssc:100154503%09red/ssc:100524587%09red/ssc:100622769%09red/ssc:100153752%09red/ssc:100524932%09red/ssc:397555%09red/ssc:100512009%09red/ssc:100513412%09red/ssc:100516641%09red/ssc:396904%09red/ssc:100153106%09red/ssc:403154%09red/ssc:100157760%09red…
Neurotrophin signaling pathway	ssc04722	21	117	0.00151099	0.0364913	SOS1|RPS6KA2|NTF3|NTRK2|AKT3|CALM1|PIK3CA|PSEN1|CAMK2G|NTRK1|CAMK2B|GAB1|PRDM4|PLCG2|RIPK2|SH2B2|BRAF|CRK|SORT1|MAPK10|MAP3K5	http://www.genome.jp/kegg-bin/show_pathway?ssc04722/ssc:100515286%09red/ssc:780411%09red/ssc:100518835%09red/ssc:100518663%09red/ssc:100516166%09red/ssc:106504120%09red/ssc:100519708%09red/ssc:100511026%09red/ssc:100521736%09red/ssc:100520187%09red/ssc:100513811%09red/ssc:100519209%09red/ssc:100154056%09red/ssc:397394%09red/ssc:100144493%09red/ssc:100621789%09red/ssc:100192444%09red/ssc:100155716…
Serotonergic synapse	ssc04726	20	111	0.00185593	0.0413241	PLCB1|GABRB3|PLCB4|KCNJ6|SLC6A4|GNB5|GNB4|PRKCB|GNG4|PRKCA|ALOX15|KCND2|BRAF|ADCY5|SLC18A2|ITPR2|ITPR3|PLA2G4A|CACNA1S|GABRB1	http://www.genome.jp/kegg-bin/show_pathway?ssc04726/ssc:100155015%09red/ssc:100625548%09red/ssc:100522792%09red/ssc:100520687%09red/ssc:100152679%09red/ssc:100516581%09red/ssc:100154950%09red/ssc:102167388%09red/ssc:397184%09red/ssc:100623822%09red/ssc:100157949%09red/ssc:100155970%09red/ssc:100517307%09red/ssc:100517279%09red/ssc:100512382%09red/ssc:100515928%09red/ssc:396971%09red/ssc:100622149…
Long-term potentiation	ssc04720	14	64	0.00186572	0.0413241	PLCB1|RPS6KA2|PRKCB|PLCB4|CALM1|PRKCA|CAMK2G|ADCY8|CAMK2B|GRIN2B|GRIN2C|BRAF|ITPR2|ITPR3	http://www.genome.jp/kegg-bin/show_pathway?ssc04720/ssc:100155015%09red/ssc:100522792%09red/ssc:100152679%09red/ssc:397394%09red/ssc:100516581%09red/ssc:397184%09red/ssc:100515286%09red/ssc:100517279%09red/ssc:100515684%09red/ssc:100626022%09red/ssc:100154056%09red/ssc:100622999%09red/ssc:100516166%09red/ssc:100514612%09red
Fc gamma R-mediated phagocytosis	ssc04666	17	89	0.00231634	0.0471381	PLPP3|PRKCB|PLD1|WASF3|DOCK2|PIK3CA|VAV2|PRKCE|PLA2G6|PLCG2|AKT3|PRKCA|CRK|SYK|PLA2G4A|BIN1|PAK1	http://www.genome.jp/kegg-bin/show_pathway?ssc04666/ssc:100125540%09red/ssc:100525766%09red/ssc:100520687%09red/ssc:100519446%09red/ssc:100512419%09red/ssc:100518663%09red/ssc:397184%09red/ssc:100524932%09red/ssc:100037305%09red/ssc:100522792%09red/ssc:100151931%09red/ssc:100514711%09red/ssc:100155782%09red/ssc:100512021%09red/ssc:100621789%09red/ssc:100513811%09red/ssc:100192444%09red
Pancreatic secretion	ssc04972	17	91	0.00283576	0.0529174	PLCB1|RAB27B|PLCB4|SLC9A1|ADCY2|ADCY5|PRKCA|PRKCB|ADCY8|KCNMA1|CPB1|KCNQ1|ITPR2|ATP2B1|ITPR3|CFTR|ATP2A1	http://www.genome.jp/kegg-bin/show_pathway?ssc04972/ssc:100155015%09red/ssc:100522792%09red/ssc:100152679%09red/ssc:100516962%09red/ssc:100516581%09red/ssc:397636%09red/ssc:100517503%09red/ssc:397434%09red/ssc:397184%09red/ssc:100517279%09red/ssc:397458%09red/ssc:403154%09red/ssc:397326%09red/ssc:100155970%09red/ssc:397341%09red/ssc:100622999%09red/ssc:100154771%09red
Endocrine resistance	ssc01522	17	91	0.00283576	0.0529174	ERBB2|ADCY5|IGF1|ESR2|SOS1|ADCY2|ESR1|SRC|PIK3CA|ADCY8|RB1|HBEGF|AKT3|MED1|BRAF|MAPK10|MMP2	http://www.genome.jp/kegg-bin/show_pathway?ssc01522/ssc:397391%09red/ssc:100513621%09red/ssc:100513811%09red/ssc:100516641%09red/ssc:100520187%09red/ssc:397435%09red/ssc:100521736%09red/ssc:100151828%09red/ssc:100622999%09red/ssc:100154503%09red/ssc:100517503%09red/ssc:100155970%09red/ssc:396697%09red/ssc:100621789%09red/ssc:397491%09red/ssc:397564%09red/ssc:100514612%09red
Glucagon signaling pathway	ssc04922	18	100	0.00308112	0.0554722	AKT3|PLCB1|PRKAG2|PLCB4|ADCY2|CALM1|ACACA|CREB5|CAMK2G|GCK|CAMK2B|CREB3L2|GYS2|PGAM2|ITPR2|ITPR3|PPP4R3A|CREB3L1	http://www.genome.jp/kegg-bin/show_pathway?ssc04922/ssc:100155015%09red/ssc:100157672%09red/ssc:100514142%09red/ssc:100157080%09red/ssc:100520468%09red/ssc:397394%09red/ssc:100516581%09red/ssc:100517503%09red/ssc:100516663%09red/ssc:100517279%09red/ssc:100188980%09red/ssc:100515635%09red/ssc:397324%09red/ssc:100515868%09red/ssc:100154056%09red/ssc:100516166%09red/ssc:100513811%09red/ssc:100152679…
Dilated cardiomyopathy (DCM)	ssc05414	17	93	0.00344841	0.0605018	ITGA8|ITGA9|IGF1|ITGB5|ATP2A1|ADCY2|ITGB6|CACNB2|ITGA2|ADCY8|ITGA11|MYBPC3|ADCY5|ITGA1|CACNG2|CACNA1S|CACNG5	http://www.genome.jp/kegg-bin/show_pathway?ssc05414/ssc:100037276%09red/ssc:100626707%09red/ssc:100512676%09red/ssc:100512142%09red/ssc:100516962%09red/ssc:100525250%09red/ssc:100512654%09red/ssc:100134977%09red/ssc:100524101%09red/ssc:100517503%09red/ssc:100155970%09red/ssc:100628050%09red/ssc:100622149%09red/ssc:100622999%09red/ssc:397491%09red/ssc:397483%09red/ssc:100520350%09red
Retrograde endocannabinoid signaling	ssc04723	23	145	0.00376751	0.0639501	GABRG3|MAPK10|GABRB1|NDUFAB1|PRKCA|CACNA1S|PLCB1|NDUFA5|PLCB4|GNB5|GNB4|PRKCB|ITPR2|ITPR3|GABRB3|ADCY5|SLC17A8|KCNJ6|ADCY2|ADCY8|NDUFS1|GNG4|NDUFS8	http://www.genome.jp/kegg-bin/show_pathway?ssc04723/ssc:100522792%09red/ssc:100312976%09red/ssc:100525371%09red/ssc:100516581%09red/ssc:100623822%09red/ssc:100521945%09red/ssc:100622999%09red/ssc:100516402%09red/ssc:100155015%09red/ssc:100625548%09red/ssc:102167388%09red/ssc:100625298%09red/ssc:100152679%09red/ssc:397184%09red/ssc:100517503%09red/ssc:100517279%09red/ssc:100155970%09red/ssc:100622…
EGFR tyrosine kinase inhibitor resistance	ssc01521	15	78	0.00385215	0.0643469	ERBB2|BCL2L1|IGF1|SOS1|SRC|PRKCA|PIK3CA|PRKCB|GAB1|PLCG2|AKT3|BRAF|NRG1|NRG2|FGFR2	http://www.genome.jp/kegg-bin/show_pathway?ssc01521/ssc:100522792%09red/ssc:100513811%09red/ssc:102164569%09red/ssc:100518663%09red/ssc:397184%09red/ssc:100516641%09red/ssc:100520187%09red/ssc:100511026%09red/ssc:397536%09red/ssc:100625643%09red/ssc:100154503%09red/ssc:396762%09red/ssc:100621789%09red/ssc:397491%09red/ssc:100514612%09red
Purine metabolism	ssc00230	21	129	0.00421111	0.0697618	ADCY5|GUCY2C|PDE6D|ADCY2|ADSL|NUDT2|ADCY8|ENPP3|AK5|NT5C2|PDE1C|PDE9A|RRM2B|PGM2|RRM1|ADA|PDE11A|XDH|PDE4D|ADK|FHIT	http://www.genome.jp/kegg-bin/show_pathway?ssc00230/ssc:100515259%09red/ssc:100736954%09red/ssc:100170844%09red/ssc:100037967%09red/ssc:100154612%09red/ssc:397577%09red/ssc:102159722%09red/ssc:100621671%09red/ssc:100154626%09red/ssc:100738835%09red/ssc:733697%09red/ssc:397193%09red/ssc:102161696%09red/ssc:102166900%09red/ssc:100127144%09red/ssc:100155970%09red/ssc:100625920%09red/ssc:100622999%09…
MAPK signaling pathway	ssc04010	38	286	0.00429173	0.0708048	MKNK1|AKT3|MAPK10|NTRK2|ARRB1|CRK|KIT|FLT3|TEK|CACNB2|NTRK1|MAP3K4|MAP3K5|FGF18|CACNA1S|MAP3K20|ANGPT4|ERBB2|NTF3|ERBB4|PRKCA|EFNA5|PRKCB|PLA2G4A|FGFR2|TAOK1|FGF1|FGFR1|RPS6KA2|SOS1|RASGRF2|TNFRSF1A|PAK1|BRAF|IGF1|CACNG2|CACNG5|PAK2	http://www.genome.jp/kegg-bin/show_pathway?ssc04010/ssc:100522792%09red/ssc:100515363%09red/ssc:100513811%09red/ssc:396810%09red/ssc:100515445%09red/ssc:100521141%09red/ssc:100153248%09red/ssc:100152572%09red/ssc:397497%09red/ssc:397491%09red/ssc:396729%09red/ssc:100515286%09red/ssc:100520687%09red/ssc:100622769%09red/ssc:100154202%09red/ssc:100521736%09red/ssc:397020%09red/ssc:100515978%09red/ss…
Amphetamine addiction	ssc05031	13	64	0.00462512	0.0714274	CREB3L2|PPP1R1B|CALM1|PRKCA|ADCY5|CREB5|CAMK2G|CAMK2B|GRIN2B|GRIN2C|CREB3L1|PRKCB|SLC18A2	http://www.genome.jp/kegg-bin/show_pathway?ssc05031/ssc:100520468%09red/ssc:100522792%09red/ssc:100516663%09red/ssc:397394%09red/ssc:397184%09red/ssc:100154950%09red/ssc:100515635%09red/ssc:100626022%09red/ssc:100155970%09red/ssc:100515684%09red/ssc:100736966%09red/ssc:100516166%09red/ssc:100154056%09red
Human papillomavirus infection	ssc05165	41	318	0.00494972	0.07432	ITGA8|ITGA9|MFNG|AKT3|ITGA1|ITGA2|IFNAR1|COL6A3|ATP6V0A4|DLG2|ITGA11|MAML3|TBK1|PIK3CA|RBPJ|TNR|PARD6B|RB1|SPP1|PRKCI|LAMA3|ITGB5|RBL1|ITGB6|CREB5|PPP2R2A|COL4A4|COL4A3|TNN|VWF|PARD3|SOS1|TNFRSF1A|WNT3|WNT2|CREB3L2|CREB3L1|ATP6V1G3|ATP6V1G2|ATP6V1C1|PSEN1	http://www.genome.jp/kegg-bin/show_pathway?ssc05165/ssc:100512142%09red/ssc:100513811%09red/ssc:397090%09red/ssc:100518262%09red/ssc:100512676%09red/ssc:100151828%09red/ssc:100515635%09red/ssc:100520350%09red/ssc:100037276%09red/ssc:100520686%09red/ssc:780411%09red/ssc:100519402%09red/ssc:100516839%09red/ssc:397020%09red/ssc:100516384%09red/ssc:100621789%09red/ssc:100151957%09red/ssc:100512009%09…
Bacterial invasion of epithelial cells	ssc05100	14	73	0.00524486	0.0770207	SRC|CD2AP|PIK3CA|DOCK1|VCL|CBL|GAB1|DNM1|ELMO2|DNM3|CRK|CTNNA3|CTNNA2|ARHGEF26	http://www.genome.jp/kegg-bin/show_pathway?ssc05100/ssc:100153974%09red/ssc:100525337%09red/ssc:100624052%09red/ssc:100154585%09red/ssc:100511026%09red/ssc:396974%09red/ssc:100518854%09red/ssc:100154503%09red/ssc:100626582%09red/ssc:100621789%09red/ssc:100192444%09red/ssc:100524831%09red/ssc:100153921%09red/ssc:100622420%09red
Cushing syndrome	ssc04934	23	150	0.00541689	0.0783982	AIPL1|PDE11A|RB1|CACNA1S|PLCB1|KMT2A|PLCB4|CREB5|CAMK2G|CAMK2B|ITPR2|ITPR3|ADCY5|ADCY2|WNT3|WNT2|ADCY8|CREB3L2|CREB3L1|BRAF|AGTR1|CRHR2|CRHR1	http://www.genome.jp/kegg-bin/show_pathway?ssc04934/ssc:100516581%09red/ssc:100623006%09red/ssc:100517279%09red/ssc:100151828%09red/ssc:100515635%09red/ssc:100622999%09red/ssc:100155015%09red/ssc:397394%09red/ssc:100516839%09red/ssc:100240719%09red/ssc:100738835%09red/ssc:100514612%09red/ssc:100520468%09red/ssc:100516663%09red/ssc:100152679%09red/ssc:100517503%09red/ssc:100519512%09red/ssc:100155…
Long-term depression	ssc04730	12	58	0.00562539	0.0796146	NOS1|IGF1|PLCB4|PLCB1|PRKCA|PRKCB|BRAF|PRKG2|ITPR2|ITPR3|PLA2G4A|CRHR1	http://www.genome.jp/kegg-bin/show_pathway?ssc04730/ssc:100155015%09red/ssc:100512796%09red/ssc:100522792%09red/ssc:100520687%09red/ssc:100152679%09red/ssc:100516581%09red/ssc:100520934%09red/ssc:397184%09red/ssc:397426%09red/ssc:100517279%09red/ssc:397491%09red/ssc:100514612%09red
Human cytomegalovirus infection	ssc05163	30	215	0.00567343	0.0798062	IL10RA|CCL4|ARHGEF11|AKT3|CRK|TBK1|CALM1|PIK3CA|RB1|PRKCA|PLCB1|ARHGEF12|PLCB4|TRAF5|GNB5|GNB4|CREB5|PRKCB|SRC|ITPR2|ITPR3|ADCY5|SOS1|ADCY2|TNFRSF1A|ADCY8|ROCK2|CREB3L2|GNG4|CREB3L1	http://www.genome.jp/kegg-bin/show_pathway?ssc05163/ssc:100522792%09red/ssc:100157291%09red/ssc:100513811%09red/ssc:100516581%09red/ssc:100517279%09red/ssc:100151828%09red/ssc:100154503%09red/ssc:100515635%09red/ssc:100622999%09red/ssc:100525654%09red/ssc:100155015%09red/ssc:100520187%09red/ssc:100523324%09red/ssc:396668%09red/ssc:397020%09red/ssc:100621789%09red/ssc:100192444%09red/ssc:100520468…
Transcriptional misregulation in cancer	ssc05202	25	170	0.00616356	0.0829186	BCL2L1|NTRK1|ERG|RUNX1T1|CDK14|FLT3|RARA|ZBTB16|BMP2K|AFF1|SUPT3H|EYA1|KMT2A|HHEX|TMPRSS2|NUPR1|SS18|PLAT|PAX5|PER2|ETV6|RUNX2|ITGAM|IGF1|FUT8	http://www.genome.jp/kegg-bin/show_pathway?ssc05202/ssc:100623006%09red/ssc:100739292%09red/ssc:110260086%09red/ssc:100157726%09red/ssc:396933%09red/ssc:397491%09red/ssc:397459%09red/ssc:100154712%09red/ssc:100155449%09red/ssc:397121%09red/ssc:100625364%09red/ssc:397536%09red/ssc:100625290%09red/ssc:100515445%09red/ssc:100737938%09red/ssc:100520167%09red/ssc:396709%09red/ssc:100513410%09red/ssc:1…
Sphingolipid signaling pathway	ssc04071	19	117	0.00641842	0.0851577	CERS6|PLCB1|PRKCE|PLCB4|PLD1|TNFRSF1A|PRKCA|PIK3CA|ADORA3|PRKCB|PPP2R2A|ROCK2|MAP3K5|ADORA1|AKT3|MAPK10|SGMS1|NSMAF|SGPP2	http://www.genome.jp/kegg-bin/show_pathway?ssc04071/ssc:100153039%09red/ssc:100622769%09red/ssc:100522792%09red/ssc:100519446%09red/ssc:100152679%09red/ssc:100513811%09red/ssc:100516581%09red/ssc:100524932%09red/ssc:606743%09red/ssc:397184%09red/ssc:100037303%09red/ssc:100126279%09red/ssc:397020%09red/ssc:397090%09red/ssc:606753%09red/ssc:100524832%09red/ssc:100621789%09red/ssc:100521736%09red/ss…
Arrhythmogenic right ventricular cardiomyopathy (ARVC)	ssc05412	14	75	0.00643621	0.0851577	ITGA8|ITGA9|ITGB5|ATP2A1|ITGB6|CACNB2|ITGA2|ITGA11|ITGA1|CACNG2|CACNA1S|CACNG5|CTNNA2|CTNNA3	http://www.genome.jp/kegg-bin/show_pathway?ssc05412/ssc:100037276%09red/ssc:100626707%09red/ssc:100512676%09red/ssc:100525337%09red/ssc:100516962%09red/ssc:100512654%09red/ssc:100134977%09red/ssc:100524101%09red/ssc:100525250%09red/ssc:100153974%09red/ssc:100622149%09red/ssc:100512142%09red/ssc:397483%09red/ssc:100520350%09red
One carbon pool by folate	ssc00670	6	18	0.00739672	0.0909616	MTHFD2L|MTHFD1|MTR|ALDH1L2|ALDH1L1|MTHFD1L	http://www.genome.jp/kegg-bin/show_pathway?ssc00670/ssc:100151976%09red/ssc:414382%09red/ssc:100622210%09red/ssc:100525706%09red/ssc:397300%09red/ssc:100154722%09red
Renin secretion	ssc04924	13	69	0.00793282	0.0960806	PLCB1|ADCYAP1R1|PLCB4|CALM1|ADORA1|ADCY5|KCNMA1|PDE1C|PRKG2|ITPR2|ITPR3|AGTR1|CACNA1S	http://www.genome.jp/kegg-bin/show_pathway?ssc04924/ssc:100516581%09red/ssc:100155015%09red/ssc:100519976%09red/ssc:100512796%09red/ssc:606743%09red/ssc:397434%09red/ssc:100517279%09red/ssc:102161696%09red/ssc:100154056%09red/ssc:100511793%09red/ssc:100155970%09red/ssc:100622149%09red/ssc:100152679%09red
Cortisol synthesis and secretion	ssc04927	12	62	0.00880327	0.104829	PLCB1|PLCB4|ADCY2|ADCY5|CREB5|ADCY8|CREB3L2|CREB3L1|ITPR2|ITPR3|AGTR1|CACNA1S	http://www.genome.jp/kegg-bin/show_pathway?ssc04927/ssc:100155015%09red/ssc:100520468%09red/ssc:100516663%09red/ssc:100152679%09red/ssc:100516581%09red/ssc:100517503%09red/ssc:100517279%09red/ssc:100515635%09red/ssc:100155970%09red/ssc:100519976%09red/ssc:100622149%09red/ssc:100622999%09red
Glioma	ssc05214	13	71	0.00968759	0.110021	PRKCB|CAMK1D|SOS1|CALM1|PRKCA|PIK3CA|CAMK2G|CAMK2B|RB1|PLCG2|AKT3|BRAF|IGF1	http://www.genome.jp/kegg-bin/show_pathway?ssc05214/ssc:100522792%09red/ssc:100513811%09red/ssc:100518663%09red/ssc:397394%09red/ssc:397184%09red/ssc:100511150%09red/ssc:100520187%09red/ssc:100151828%09red/ssc:100154056%09red/ssc:100621789%09red/ssc:397491%09red/ssc:100516166%09red/ssc:100514612%09red
mTOR signaling pathway	ssc04150	22	150	0.00999956	0.112618	AKT3|FNIP1|SKP2|PIK3CA|TBC1D7|RNF152|BRAF|IGF1|PRKCA|PRKCB|RPS6KA2|SOS1|TNFRSF1A|WNT3|WNT2|LRP5|CASTOR2|ATP6V1G3|ATP6V1G2|DEPDC5|ATP6V1C1|LAMTOR1	http://www.genome.jp/kegg-bin/show_pathway?ssc04150/ssc:100521611%09red/ssc:100522792%09red/ssc:100520503%09red/ssc:100513811%09red/ssc:397491%09red/ssc:100155834%09red/ssc:100515286%09red/ssc:100516839%09red/ssc:100524299%09red/ssc:397020%09red/ssc:100621789%09red/ssc:100514612%09red/ssc:100154942%09red/ssc:397184%09red/ssc:100329128%09red/ssc:100519512%09red/ssc:100155821%09red/ssc:100152358%09…
Starch and sucrose metabolism	ssc00500	8	33	0.0102438	0.113761	TREH|PGM2L1|GCK|ENPP3|PGM2|MGAM2|GYS2|MGAM	http://www.genome.jp/kegg-bin/show_pathway?ssc00500/ssc:100514142%09red/ssc:102160115%09red/ssc:100157080%09red/ssc:100623494%09red/ssc:100621671%09red/ssc:100515088%09red/ssc:100623094%09red/ssc:100522261%09red
Non-small cell lung cancer	ssc05223	12	64	0.0108437	0.119103	ERBB2|RARB|FHIT|SOS1|PRKCA|PIK3CA|PRKCB|RASSF5|RB1|PLCG2|AKT3|BRAF	http://www.genome.jp/kegg-bin/show_pathway?ssc05223/ssc:100521638%09red/ssc:100513811%09red/ssc:100518663%09red/ssc:397184%09red/ssc:100516641%09red/ssc:100522792%09red/ssc:100151828%09red/ssc:396710%09red/ssc:100621789%09red/ssc:102159722%09red/ssc:100520187%09red/ssc:100514612%09red
Hypertrophic cardiomyopathy (HCM)	ssc05410	15	89	0.0108805	0.119181	ITGA8|ITGA9|IGF1|ITGB5|ATP2A1|ITGB6|CACNB2|ITGA2|PRKAG2|ITGA11|MYBPC3|ITGA1|CACNG2|CACNA1S|CACNG5	http://www.genome.jp/kegg-bin/show_pathway?ssc05410/ssc:100037276%09red/ssc:100626707%09red/ssc:100512676%09red/ssc:100516962%09red/ssc:100512654%09red/ssc:100134977%09red/ssc:100524101%09red/ssc:100515868%09red/ssc:100525250%09red/ssc:100628050%09red/ssc:100622149%09red/ssc:100512142%09red/ssc:397491%09red/ssc:397483%09red/ssc:100520350%09red
Cell adhesion molecules (CAMs)	ssc04514	21	143	0.0115126	0.121457	ITGA8|ITGA9|CLDN10|CLDN11|ITGAL|JAM2|VCAN|NECTIN1|NRXN3|LRRC4C|NRXN1|NCAM1|VTCN1|NEO1|CNTN1|ITGAM|ESAM|NEGR1|PDCD1LG2|PTPRM|CDH4	http://www.genome.jp/kegg-bin/show_pathway?ssc04514/ssc:102166598%09red/ssc:100626707%09red/ssc:100521555%09red/ssc:574057%09red/ssc:100519087%09red/ssc:100153752%09red/ssc:100157401%09red/ssc:733681%09red/ssc:100620189%09red/ssc:100515564%09red/ssc:106507646%09red/ssc:397459%09red/ssc:100624854%09red/ssc:397328%09red/ssc:100512676%09red/ssc:106509370%09red/ssc:100626354%09red/ssc:100522817%09red…
Melanogenesis	ssc04916	16	99	0.0121726	0.125773	PLCB1|PRKCB|PLCB4|ADCY2|CALM1|PRKCA|WNT2|CAMK2G|ADCY8|CAMK2B|KIT|CREB3L2|WNT3|CREB3L1|ADCY5|DCT	http://www.genome.jp/kegg-bin/show_pathway?ssc04916/ssc:100520468%09red/ssc:100522792%09red/ssc:100516839%09red/ssc:100516663%09red/ssc:100152679%09red/ssc:397394%09red/ssc:100516581%09red/ssc:100517503%09red/ssc:397184%09red/ssc:396810%09red/ssc:574066%09red/ssc:100519512%09red/ssc:100154056%09red/ssc:100155970%09red/ssc:100622999%09red/ssc:100516166%09red
Insulin signaling pathway	ssc04910	20	135	0.0124125	0.127922	PRKCI|PRKAG2|ACACA|SOS1|SOCS3|CALM1|PIK3CA|GCK|MKNK1|AKT3|CBL|PRKAR2A|MAPK10|GYS2|SH2B2|BRAF|PRKAR1B|CRK|SORBS1|FASN	http://www.genome.jp/kegg-bin/show_pathway?ssc04910/ssc:100514142%09red/ssc:100157080%09red/ssc:100233194%09red/ssc:100513811%09red/ssc:100520187%09red/ssc:100153151%09red/ssc:100519708%09red/ssc:100522128%09red/ssc:100515868%09red/ssc:100518854%09red/ssc:100154056%09red/ssc:397493%09red/ssc:397324%09red/ssc:397561%09red/ssc:100621789%09red/ssc:100192444%09red/ssc:493186%09red/ssc:100521736%09red…
Amoebiasis	ssc05146	15	91	0.0128592	0.130985	PLCB1|ACTN1|LAMA3|PLCB4|PRKCA|PIK3CA|PRKCB|VCL|NOS2|TLR2|C8A|C9|COL4A4|COL4A3|ITGAM	http://www.genome.jp/kegg-bin/show_pathway?ssc05146/ssc:100513412%09red/ssc:100522792%09red/ssc:100152679%09red/ssc:100516581%09red/ssc:396974%09red/ssc:397184%09red/ssc:100621504%09red/ssc:397459%09red/ssc:100621403%09red/ssc:396623%09red/ssc:396859%09red/ssc:100511642%09red/ssc:100037953%09red/ssc:100621789%09red/ssc:100037951%09red
Glycosphingolipid biosynthesis - ganglio series	ssc00604	5	15	0.0142387	0.136562	ST6GALNAC5|ST3GAL1|ST6GALNAC3|ST8SIA5|ST8SIA1	http://www.genome.jp/kegg-bin/show_pathway?ssc00604/ssc:100512173%09red/ssc:404690%09red/ssc:445537%09red/ssc:100622364%09red/ssc:100625270%09red
Glycerolipid metabolism	ssc00561	11	59	0.014861	0.141292	DGKZ|PLPP3|GPAM|AGK|PLPP4|LPIN1|AGPAT4|MBOAT2|DGKI|AKR1B1|DGKD	http://www.genome.jp/kegg-bin/show_pathway?ssc00561/ssc:396816%09red/ssc:100512419%09red/ssc:100170845%09red/ssc:397629%09red/ssc:100526190%09red/ssc:100152806%09red/ssc:100233170%09red/ssc:100156632%09red/ssc:100521167%09red/ssc:100519533%09red/ssc:100623089%09red
Prostate cancer	ssc05215	15	94	0.016339	0.147417	ERBB2|IGF1|SOS1|AKT3|PIK3CA|CREB5|RB1|PLAT|CREB3L2|ERG|BRAF|FGFR1|FGFR2|TMPRSS2|CREB3L1	http://www.genome.jp/kegg-bin/show_pathway?ssc05215/ssc:100520468%09red/ssc:100151828%09red/ssc:100516663%09red/ssc:100513811%09red/ssc:100516641%09red/ssc:100520187%09red/ssc:100739292%09red/ssc:397121%09red/ssc:100515635%09red/ssc:100514612%09red/ssc:100153248%09red/ssc:100621789%09red/ssc:397491%09red/ssc:100625364%09red/ssc:396762%09red
Glycerophospholipid metabolism	ssc00564	15	95	0.0176465	0.147417	DGKZ|PLPP3|GPAM|PLPP4|LPIN1|LYPLA2|AGPAT4|PLA2G6|MBOAT2|DGKI|PGS1|PLA2G4A|CHKA|DGKD|PLD1	http://www.genome.jp/kegg-bin/show_pathway?ssc00564/ssc:100524478%09red/ssc:100519446%09red/ssc:100512419%09red/ssc:100170845%09red/ssc:397629%09red/ssc:100621493%09red/ssc:100526190%09red/ssc:100152806%09red/ssc:100520687%09red/ssc:100156632%09red/ssc:100521167%09red/ssc:100514711%09red/ssc:100519533%09red/ssc:100625999%09red/ssc:100623089%09red
Alanine, aspartate and glutamate metabolism	ssc00250	8	37	0.0177276	0.147417	GPT2|AGXT2|RIMKLB|ABAT|ADSL|GAD1|GAD2|CPS1	http://www.genome.jp/kegg-bin/show_pathway?ssc00250/ssc:100152915%09red/ssc:100170844%09red/ssc:397500%09red/ssc:100521318%09red/ssc:100157716%09red/ssc:396929%09red/ssc:396928%09red/ssc:100513890%09red
Mucin type O-glycan biosynthesis	ssc00512	7	30	0.0187245	0.152885	GALNT16|GALNT17|GALNT14|GALNTL6|GALNT12|GALNT13|ST3GAL1	http://www.genome.jp/kegg-bin/show_pathway?ssc00512/ssc:100738063%09red/ssc:100513992%09red/ssc:100512452%09red/ssc:100518755%09red/ssc:100514952%09red/ssc:445537%09red/ssc:100520278%09red
Bladder cancer	ssc05219	8	38	0.0200881	0.162365	ERBB2|SRC|RB1|HBEGF|BRAF|MMP2|DAPK2|DAPK1	http://www.genome.jp/kegg-bin/show_pathway?ssc05219/ssc:397391%09red/ssc:100516641%09red/ssc:100155578%09red/ssc:100151828%09red/ssc:100154503%09red/ssc:100516103%09red/ssc:397564%09red/ssc:100514612%09red
Butanoate metabolism	ssc00650	6	24	0.0222056	0.168284	ACADS|ACSM4|ABAT|AACS|GAD1|GAD2	http://www.genome.jp/kegg-bin/show_pathway?ssc00650/ssc:100512595%09red/ssc:397500%09red/ssc:396932%09red/ssc:396929%09red/ssc:396928%09red/ssc:100156545%09red
HIF-1 signaling pathway	ssc04066	16	108	0.0235412	0.174479	ERBB2|NOS2|MKNK1|PRKCA|PIK3CA|PFKFB3|CAMK2G|CAMK2B|PLCG2|ENO2|AKT3|ENO4|PRKCB|IGF1|TEK|ANGPT4	http://www.genome.jp/kegg-bin/show_pathway?ssc04066/ssc:100157750%09red/ssc:100522792%09red/ssc:100518663%09red/ssc:397394%09red/ssc:397184%09red/ssc:100516641%09red/ssc:100158218%09red/ssc:100516289%09red/ssc:396729%09red/ssc:100515978%09red/ssc:396859%09red/ssc:100621789%09red/ssc:397491%09red/ssc:100516166%09red/ssc:100513811%09red/ssc:100233194%09red
Wnt signaling pathway	ssc04310	21	155	0.0238014	0.174479	PLCB1|PRICKLE1|CAMK2G|PLCB4|RSPO4|PRKCA|WNT2|PSEN1|BTRC|CAMK2B|ROCK2|WNT3|WIF1|MAPK10|CTNND2|DAAM2|CTBP2|PRKCB|CSNK2A2|ROR1|LRP5	http://www.genome.jp/kegg-bin/show_pathway?ssc04310/ssc:100522792%09red/ssc:100518279%09red/ssc:780411%09red/ssc:100152679%09red/ssc:397394%09red/ssc:100516581%09red/ssc:100512657%09red/ssc:100157842%09red/ssc:397184%09red/ssc:100516839%09red/ssc:100157209%09red/ssc:100521736%09red/ssc:100519512%09red/ssc:100520620%09red/ssc:100154421%09red/ssc:100737256%09red/ssc:100517978%09red/ssc:100155713%09…
Acute myeloid leukemia	ssc05221	11	64	0.0239446	0.174479	RARA|ZBTB16|SOS1|PIK3CA|KIT|PER2|AKT3|RUNX1T1|ITGAM|FLT3|BRAF	http://www.genome.jp/kegg-bin/show_pathway?ssc05221/ssc:100154609%09red/ssc:100515445%09red/ssc:100513811%09red/ssc:100155449%09red/ssc:396810%09red/ssc:397459%09red/ssc:100625290%09red/ssc:100621789%09red/ssc:100520187%09red/ssc:100514612%09red/ssc:396709%09red
Insulin resistance	ssc04931	16	109	0.0251799	0.174479	RPS6KA2|PRKCB|SOCS3|TNFRSF1A|PIK3CA|CREB5|PRKAG2|PRKCE|AKT3|PPARGC1B|CREB3L2|GYS2|MAPK10|PRKCQ|SLC27A6|CREB3L1	http://www.genome.jp/kegg-bin/show_pathway?ssc04931/ssc:100520468%09red/ssc:100522792%09red/ssc:100157080%09red/ssc:100513811%09red/ssc:100517271%09red/ssc:100524932%09red/ssc:100516663%09red/ssc:100515286%09red/ssc:100515635%09red/ssc:100621326%09red/ssc:100515868%09red/ssc:397020%09red/ssc:100621789%09red/ssc:493186%09red/ssc:100521736%09red/ssc:100329221%09red
AGE-RAGE signaling pathway in diabetic complications	ssc04933	15	100	0.0254167	0.174479	PLCB1|PLCB4|DIAPH1|PRKCA|PIK3CA|PRKCB|PRKCE|AKT3|PLCG2|COL4A4|PLCE1|MAPK10|COL4A3|AGTR1|MMP2	http://www.genome.jp/kegg-bin/show_pathway?ssc04933/ssc:100522792%09red/ssc:397391%09red/ssc:100152679%09red/ssc:100518663%09red/ssc:100516581%09red/ssc:100524932%09red/ssc:397184%09red/ssc:100521736%09red/ssc:100157745%09red/ssc:100621403%09red/ssc:100519976%09red/ssc:100511072%09red/ssc:100621789%09red/ssc:100621504%09red/ssc:100513811%09red
Fatty acid biosynthesis	ssc00061	5	18	0.0256343	0.174479	ACACA|ACSL3|ACSL1|FASN|ACSF3	http://www.genome.jp/kegg-bin/show_pathway?ssc00061/ssc:397561%09red/ssc:397324%09red/ssc:448982%09red/ssc:100233169%09red/ssc:100739500%09red
Propanoate metabolism	ssc00640	7	33	0.0279044	0.184298	ACADS|ACACA|ACSS3|PCCA|SUCLG2|BCKDHB|ABAT	http://www.genome.jp/kegg-bin/show_pathway?ssc00640/ssc:100142669%09red/ssc:100512104%09red/ssc:397324%09red/ssc:100524103%09red/ssc:397500%09red/ssc:397026%09red/ssc:396932%09red
beta-Alanine metabolism	ssc00410	7	33	0.0279044	0.184298	ACADS|DPYD|DPYS|ABAT|GAD1|GAD2|ALDH1A3	http://www.genome.jp/kegg-bin/show_pathway?ssc00410/ssc:397109%09red/ssc:100156500%09red/ssc:397500%09red/ssc:102162530%09red/ssc:396932%09red/ssc:396928%09red/ssc:396929%09red
Jak-STAT signaling pathway	ssc04630	20	151	0.0323744	0.206507	BCL2L1|IL17D|IFNLR1|IL10RA|SOCS3|PRLR|PIK3CA|STAM2|IL21R|AKT3|IL6ST|PIAS2|IFNAR1|CSF2RB|SOS1|PTPN2|GHR|CSF3|IL7R|IL4R	http://www.genome.jp/kegg-bin/show_pathway?ssc04630/ssc:100157042%09red/ssc:100513811%09red/ssc:100622120%09red/ssc:100171401%09red/ssc:493186%09red/ssc:100738902%09red/ssc:100518723%09red/ssc:100037294%09red/ssc:396839%09red/ssc:414916%09red/ssc:397536%09red/ssc:100627995%09red/ssc:396658%09red/ssc:397488%09red/ssc:100271930%09red/ssc:100520187%09red/ssc:100153254%09red/ssc:100621789%09red/ssc:1…
Glycosaminoglycan biosynthesis - chondroitin sulfate / dermatan sulfate	ssc00532	5	20	0.0357609	0.212079	CHST11|CHST3|CHPF|CHSY3|DSE	http://www.genome.jp/kegg-bin/show_pathway?ssc00532/ssc:100151968%09red/ssc:100157186%09red/ssc:100518720%09red/ssc:100623047%09red/ssc:100625171%09red
Ubiquitin mediated proteolysis	ssc04120	18	134	0.036702	0.216669	FBXW8|UBE4A|SKP2|CUL4A|SOCS3|TRIM32|UBE2D4|BTRC|PRKN|CBL|UBE2E2|PIAS2|UBE2O|HERC3|WWP2|KLHL9|UBR5|CUL3	http://www.genome.jp/kegg-bin/show_pathway?ssc04120/ssc:780417%09red/ssc:100739402%09red/ssc:100626361%09red/ssc:100517903%09red/ssc:100519047%09red/ssc:100329128%09red/ssc:733673%09red/ssc:100157842%09red/ssc:100524597%09red/ssc:100518854%09red/ssc:100737405%09red/ssc:100627995%09red/ssc:100511787%09red/ssc:100157625%09red/ssc:100517912%09red/ssc:100513674%09red/ssc:493186%09red/ssc:100156796%09…
RNA degradation	ssc03018	12	78	0.0367511	0.216669	DCP2|CNOT6L|LSM8|BTG1|PABPC1|ENO2|LSM2|CNOT9|ENO4|DDX6|CNOT1|ZCCHC7	http://www.genome.jp/kegg-bin/show_pathway?ssc03018/ssc:100516785%09red/ssc:100144534%09red/ssc:100512848%09red/ssc:100153958%09red/ssc:100511993%09red/ssc:100739296%09red/ssc:100158218%09red/ssc:100157750%09red/ssc:100153939%09red/ssc:100101473%09red/ssc:100515499%09red/ssc:100520354%09red
Human immunodeficiency virus 1 infection	ssc05170	25	204	0.0385365	0.225867	BCL2L1|PLCG2|AKT3|MAPK10|CRK|TLR2|TBK1|CALM1|PIK3CA|PRKCA|WEE2|TRAF5|GNB5|GNB4|PRKCB|ITPR2|ITPR3|TNFRSF1A|BTRC|CD3E|CUL4A|GNG4|PAK5|PAK1|PAK2	http://www.genome.jp/kegg-bin/show_pathway?ssc05170/ssc:100522792%09red/ssc:100513811%09red/ssc:100517279%09red/ssc:100155015%09red/ssc:100048934%09red/ssc:102167388%09red/ssc:397536%09red/ssc:397020%09red/ssc:396623%09red/ssc:100621789%09red/ssc:100192444%09red/ssc:397455%09red/ssc:100517912%09red/ssc:397184%09red/ssc:100524280%09red/ssc:100521736%09red/ssc:100125828%09red/ssc:100511837%09red/ss…
Hedgehog signaling pathway	ssc04340	8	44	0.0390572	0.226928	LRP2|EVC|GLI3|BTRC|GRK3|CSNK1G3|ARRB1|CUL3	http://www.genome.jp/kegg-bin/show_pathway?ssc04340/ssc:100157842%09red/ssc:100156449%09red/ssc:100519689%09red/ssc:100511787%09red/ssc:100521141%09red/ssc:100620576%09red/ssc:100516888%09red/ssc:100511866%09red
Prolactin signaling pathway	ssc04917	11	70	0.0395026	0.228522	SRC|ESR2|SOS1|SOCS3|ESR1|PRLR|PIK3CA|GCK|AKT3|MAPK10|TNFRSF11A	http://www.genome.jp/kegg-bin/show_pathway?ssc04917/ssc:100514142%09red/ssc:100513811%09red/ssc:100520187%09red/ssc:397435%09red/ssc:414916%09red/ssc:100154503%09red/ssc:396697%09red/ssc:100521706%09red/ssc:100621789%09red/ssc:493186%09red/ssc:100521736%09red
Alcoholism	ssc05034	19	147	0.0437435	0.235245	CREB3L2|HDAC3|PPP1R1B|HDAC4|SOS1|CALM1|GNB5|GNB4|CREB5|HDAC9|GRIN2B|GRIN2C|GNG4|CREB3L1|NPY|BRAF|ADCY5|SLC18A2|NTRK2	http://www.genome.jp/kegg-bin/show_pathway?ssc05034/ssc:100520468%09red/ssc:100523163%09red/ssc:100516663%09red/ssc:100154950%09red/ssc:100520187%09red/ssc:102167388%09red/ssc:100624050%09red/ssc:100511372%09red/ssc:397304%09red/ssc:100519209%09red/ssc:100515635%09red/ssc:100626022%09red/ssc:100155970%09red/ssc:100157949%09red/ssc:100515684%09red/ssc:100736966%09red/ssc:100524280%09red/ssc:100154…
Central carbon metabolism in cancer	ssc05230	10	63	0.0458273	0.242377	ERBB2|PIK3CA|GCK|NTRK1|KIT|AKT3|PGAM2|FGFR2|FLT3|FGFR1	http://www.genome.jp/kegg-bin/show_pathway?ssc05230/ssc:100514142%09red/ssc:100515445%09red/ssc:100513811%09red/ssc:100516641%09red/ssc:100188980%09red/ssc:396810%09red/ssc:100153248%09red/ssc:100621789%09red/ssc:100154471%09red/ssc:396762%09red
Endocrine and other factor-regulated calcium reabsorption	ssc04961	8	46	0.0473879	0.249147	PLCB1|PLCB4|ESR1|PRKCA|PRKCB|DNM1|DNM3|AP2B1	http://www.genome.jp/kegg-bin/show_pathway?ssc04961/ssc:100522792%09red/ssc:100152679%09red/ssc:100516581%09red/ssc:397435%09red/ssc:397184%09red/ssc:100620457%09red/ssc:100153921%09red/ssc:100622420%09red
Small cell lung cancer	ssc05222	13	91	0.0479125	0.249147	BCL2L1|NOS2|LAMA3|SKP2|TRAF5|PIK3CA|ITGA2|RB1|AKT3|RARB|COL4A4|COL4A3|FHIT	http://www.genome.jp/kegg-bin/show_pathway?ssc05222/ssc:100151828%09red/ssc:100621789%09red/ssc:100513811%09red/ssc:100329128%09red/ssc:396616%09red/ssc:100621504%09red/ssc:397536%09red/ssc:100621403%09red/ssc:396710%09red/ssc:396859%09red/ssc:100511642%09red/ssc:102159722%09red/ssc:397483%09red
Regulation of lipolysis in adipocytes	ssc04923	9	55	0.0489867	0.249555	ADCY5|ADCY2|ADORA1|PIK3CA|ADCY8|AKT3|NPY|PRKG2|TSHR	http://www.genome.jp/kegg-bin/show_pathway?ssc04923/ssc:100512796%09red/ssc:100513811%09red/ssc:606743%09red/ssc:100517503%09red/ssc:397304%09red/ssc:100155970%09red/ssc:397560%09red/ssc:100621789%09red/ssc:100622999%09red
Fc epsilon RI signaling pathway	ssc04664	10	64	0.049571	0.249555	SOS1|PRKCA|PIK3CA|VAV2|AKT3|PLCG2|ALOX5AP|MAPK10|SYK|PLA2G4A	http://www.genome.jp/kegg-bin/show_pathway?ssc04664/ssc:397392%09red/ssc:100125540%09red/ssc:100520687%09red/ssc:100513811%09red/ssc:100518663%09red/ssc:397184%09red/ssc:100151931%09red/ssc:100621789%09red/ssc:100520187%09red/ssc:100521736%09red
Mitophagy - animal	ssc04137	10	64	0.049571	0.249555	BCL2L1|SRC|TBK1|AMBRA1|PRKN|MFN1|MAPK10|RHOT1|CSNK2A2|CALCOCO2	http://www.genome.jp/kegg-bin/show_pathway?ssc04137/ssc:733673%09red/ssc:100519700%09red/ssc:100737256%09red/ssc:100523089%09red/ssc:397536%09red/ssc:100154503%09red/ssc:100523466%09red/ssc:100627612%09red/ssc:100521736%09red/ssc:100125828%09red
Circadian rhythm	ssc04710	6	30	0.0497989	0.249555	BTRC|PRKAG2|NPAS2|CRY2|PER2|RORA	http://www.genome.jp/kegg-bin/show_pathway?ssc04710/ssc:100154609%09red/ssc:100517750%09red/ssc:100157842%09red/ssc:100521893%09red/ssc:100156637%09red/ssc:100515868%09red

## Sheet: Table S5
Table S5. KEGG enrichment of selected genes based on XP-EHH
Term	ID	Input number	Background number	pvalue	padj	Input gene	Hyperlink
Retrograde endocannabinoid signaling	ssc04723	8	145	0.000751545	0.0849101	CNR1|GABRA1|KCNJ9|GRIA1|CACNA1D|ADCY9|GABRB2|ABHD6	http://www.genome.jp/kegg-bin/show_pathway?ssc04723/ssc:100517063%09red/ssc:100623647%09red/ssc:100516706%09red/ssc:100152828%09red/ssc:100625423%09red/ssc:100520160%09red/ssc:100515411%09red/ssc:100511102%09red
Cell cycle	ssc04110	7	121	0.00122973	0.0849101	CCNB1|YWHAQ|ORC4|STAG1|CDK1|CDK7|CREBBP	http://www.genome.jp/kegg-bin/show_pathway?ssc04110/ssc:100155762%09red/ssc:100525610%09red/ssc:100620215%09red/ssc:100519056%09red/ssc:100048964%09red/ssc:100310797%09red/ssc:397662%09red
Neuroactive ligand-receptor interaction	ssc04080	12	336	0.00168515	0.0849101	ADRA1A|UTS2|ADRA1B|GRIA1|PTGER2|ADCYAP1|HRH1|CRH|GRM7|GABRA1|GABRB2|CNR1	http://www.genome.jp/kegg-bin/show_pathway?ssc04080/ssc:100517063%09red/ssc:100623647%09red/ssc:100127164%09red/ssc:100516706%09red/ssc:414283%09red/ssc:100520160%09red/ssc:100523996%09red/ssc:100621119%09red/ssc:100127468%09red/ssc:397268%09red/ssc:100144471%09red/ssc:100519931%09red
cAMP signaling pathway	ssc04024	9	212	0.00207883	0.0849101	PIK3R1|PIK3CB|GRIA1|CACNA1D|ADCY9|PTGER2|ATP1A2|ADCYAP1|CREBBP	http://www.genome.jp/kegg-bin/show_pathway?ssc04024/ssc:100622559%09red/ssc:100623647%09red/ssc:100127164%09red/ssc:100623707%09red/ssc:100620215%09red/ssc:396828%09red/ssc:100625423%09red/ssc:414283%09red/ssc:100511102%09red
Inflammatory mediator regulation of TRP channels	ssc04750	6	98	0.00207962	0.0849101	PIK3CB|ADCY9|PTGER2|PRKCD|PIK3R1|HRH1	http://www.genome.jp/kegg-bin/show_pathway?ssc04750/ssc:100622559%09red/ssc:100127164%09red/ssc:100623707%09red/ssc:100523996%09red/ssc:100625423%09red/ssc:100622955%09red
Renin secretion	ssc04924	5	69	0.00245631	0.0849101	PDE1C|CTSB|CACNA1D|ADCYAP1|PTGER2	http://www.genome.jp/kegg-bin/show_pathway?ssc04924/ssc:102161696%09red/ssc:100511102%09red/ssc:100037961%09red/ssc:100127164%09red/ssc:414283%09red
Carbohydrate digestion and absorption	ssc04973	4	42	0.00267734	0.0849101	PIK3CB|CACNA1D|ATP1A2|PIK3R1	http://www.genome.jp/kegg-bin/show_pathway?ssc04973/ssc:100511102%09red/ssc:100622559%09red/ssc:396828%09red/ssc:100623707%09red
HIF-1 signaling pathway	ssc04066	6	108	0.00329259	0.0913694	EGLN1|PIK3CB|ENO1|PIK3R1|PDHB|CREBBP	http://www.genome.jp/kegg-bin/show_pathway?ssc04066/ssc:100622559%09red/ssc:100153461%09red/ssc:100623707%09red/ssc:100620215%09red/ssc:100738870%09red/ssc:100516042%09red
Type II diabetes mellitus	ssc04930	4	47	0.0039031	0.0939847	PIK3CB|CACNA1D|PRKCD|PIK3R1	http://www.genome.jp/kegg-bin/show_pathway?ssc04930/ssc:100511102%09red/ssc:100622559%09red/ssc:100622955%09red/ssc:100623707%09red
Cellular senescence	ssc04218	7	154	0.00446581	0.0939847	CCNB1|PIK3CB|CACNA1D|CDK1|PIK3R1|IL1A|TSC1	http://www.genome.jp/kegg-bin/show_pathway?ssc04218/ssc:100155762%09red/ssc:100622559%09red/ssc:100623707%09red/ssc:397094%09red/ssc:100511102%09red/ssc:397662%09red/ssc:100154726%09red
GABAergic synapse	ssc04727	5	87	0.00624336	0.0939847	GABRA1|SLC6A1|CACNA1D|GABRB2|ADCY9	http://www.genome.jp/kegg-bin/show_pathway?ssc04727/ssc:100511102%09red/ssc:100516706%09red/ssc:100517063%09red/ssc:100625423%09red/ssc:100156668%09red
Progesterone-mediated oocyte maturation	ssc04914	5	88	0.0065315	0.0939847	CDK1|PIK3CB|CCNB1|PIK3R1|ADCY9	http://www.genome.jp/kegg-bin/show_pathway?ssc04914/ssc:100155762%09red/ssc:100622559%09red/ssc:397662%09red/ssc:100625423%09red/ssc:100623707%09red
Tight junction	ssc04530	7	166	0.00656685	0.0939847	TJP2|TJP1|CACNA1D|MAGI1|MARVELD2|OCLN|CLDN6	http://www.genome.jp/kegg-bin/show_pathway?ssc04530/ssc:100516404%09red/ssc:100736682%09red/ssc:100513065%09red/ssc:100520932%09red/ssc:397236%09red/ssc:100511102%09red/ssc:100302020%09red
Pathways in cancer	ssc05200	14	506	0.00672762	0.0939847	EGLN1|FZD3|FZD4|RALGDS|PIK3CB|ADCY9|PTGER2|APPL1|CCDC6|IL23R|PIK3R1|WNT5A|CREBBP|CTNNA3	http://www.genome.jp/kegg-bin/show_pathway?ssc05200/ssc:100153974%09red/ssc:100622559%09red/ssc:100153461%09red/ssc:100127164%09red/ssc:100623707%09red/ssc:100620215%09red/ssc:100188978%09red/ssc:100627056%09red/ssc:100513970%09red/ssc:733613%09red/ssc:100155896%09red/ssc:100625423%09red/ssc:100520319%09red/ssc:100153078%09red
Longevity regulating pathway	ssc04211	5	89	0.00682882	0.0939847	APPL1|PIK3CB|ADCY9|PIK3R1|TSC1	http://www.genome.jp/kegg-bin/show_pathway?ssc04211/ssc:100188978%09red/ssc:100622559%09red/ssc:100623707%09red/ssc:100154726%09red/ssc:100625423%09red
Morphine addiction	ssc05032	5	90	0.00713549	0.0939847	PDE1C|KCNJ9|GABRA1|GABRB2|ADCY9	http://www.genome.jp/kegg-bin/show_pathway?ssc05032/ssc:102161696%09red/ssc:100152828%09red/ssc:100516706%09red/ssc:100625423%09red/ssc:100517063%09red
Autophagy - animal	ssc04140	6	128	0.00719703	0.0939847	CTSB|PRKCD|ATG7|PIK3R1|PIK3CB|TSC1	http://www.genome.jp/kegg-bin/show_pathway?ssc04140/ssc:100622559%09red/ssc:100037961%09red/ssc:100623707%09red/ssc:100462749%09red/ssc:100622955%09red/ssc:100154726%09red
Circadian entrainment	ssc04713	5	95	0.00881395	0.104278	KCNJ9|GRIA1|CACNA1D|ADCY9|ADCYAP1	http://www.genome.jp/kegg-bin/show_pathway?ssc04713/ssc:100511102%09red/ssc:100623647%09red/ssc:100152828%09red/ssc:100625423%09red/ssc:414283%09red
Signaling pathways regulating pluripotency of stem cells	ssc04550	6	135	0.00913695	0.104278	FZD3|FZD4|HESX1|PIK3CB|PIK3R1|WNT5A	http://www.genome.jp/kegg-bin/show_pathway?ssc04550/ssc:100622559%09red/ssc:100623707%09red/ssc:100627056%09red/ssc:100153078%09red/ssc:100520319%09red/ssc:100623612%09red
Melanogenesis	ssc04916	5	99	0.0103393	0.104278	WNT5A|FZD3|FZD4|ADCY9|CREBBP	http://www.genome.jp/kegg-bin/show_pathway?ssc04916/ssc:100153078%09red/ssc:100520319%09red/ssc:100627056%09red/ssc:100625423%09red/ssc:100620215%09red
Axon guidance	ssc04360	7	182	0.0104129	0.104278	FZD3|NCK1|PIK3CB|SLIT3|PIK3R1|WNT5A|EPHA5	http://www.genome.jp/kegg-bin/show_pathway?ssc04360/ssc:100622559%09red/ssc:100511463%09red/ssc:100623707%09red/ssc:100627056%09red/ssc:100513444%09red/ssc:100192438%09red/ssc:100153078%09red
Viral carcinogenesis	ssc05203	7	183	0.010698	0.104278	DNAJA3|PIK3CB|YWHAQ|CDK1|HNRNPK|PIK3R1|CREBBP	http://www.genome.jp/kegg-bin/show_pathway?ssc05203/ssc:100155762%09red/ssc:100622559%09red/ssc:100624182%09red/ssc:100623707%09red/ssc:100620215%09red/ssc:100048964%09red/ssc:100622191%09red
Adrenergic signaling in cardiomyocytes	ssc04261	6	143	0.0117816	0.104278	ADRA1A|ADRA1B|CACNA1D|ADCY9|ATP1A2|SLC8A2	http://www.genome.jp/kegg-bin/show_pathway?ssc04261/ssc:100519030%09red/ssc:396828%09red/ssc:100625423%09red/ssc:100511102%09red/ssc:100144471%09red/ssc:100519931%09red
Phospholipase D signaling pathway	ssc04072	6	146	0.0128995	0.104278	RALGDS|PIK3CB|ADCY9|PIK3R1|GRM7|TSC1	http://www.genome.jp/kegg-bin/show_pathway?ssc04072/ssc:100622559%09red/ssc:100623707%09red/ssc:100513970%09red/ssc:100625423%09red/ssc:100621119%09red/ssc:100154726%09red
Renal cell carcinoma	ssc05211	4	68	0.0130828	0.104278	CREBBP|EGLN1|PIK3CB|PIK3R1	http://www.genome.jp/kegg-bin/show_pathway?ssc05211/ssc:100622559%09red/ssc:100153461%09red/ssc:100623707%09red/ssc:100620215%09red
Gastric cancer	ssc05226	6	147	0.0132881	0.104278	FZD3|FZD4|PIK3CB|PIK3R1|WNT5A|CTNNA3	http://www.genome.jp/kegg-bin/show_pathway?ssc05226/ssc:100153974%09red/ssc:100622559%09red/ssc:100623707%09red/ssc:100627056%09red/ssc:100520319%09red/ssc:100153078%09red
Aldosterone-regulated sodium reabsorption	ssc04960	3	37	0.0139378	0.104278	PIK3CB|ATP1A2|PIK3R1	http://www.genome.jp/kegg-bin/show_pathway?ssc04960/ssc:100622559%09red/ssc:396828%09red/ssc:100623707%09red
Cushing syndrome	ssc04934	6	150	0.014503	0.104278	FZD3|FZD4|CACNA1D|ADCY9|CRH|WNT5A	http://www.genome.jp/kegg-bin/show_pathway?ssc04934/ssc:100627056%09red/ssc:100625423%09red/ssc:100127468%09red/ssc:100511102%09red/ssc:100520319%09red/ssc:100153078%09red
mTOR signaling pathway	ssc04150	6	150	0.014503	0.104278	FZD3|FZD4|PIK3CB|PIK3R1|WNT5A|TSC1	http://www.genome.jp/kegg-bin/show_pathway?ssc04150/ssc:100622559%09red/ssc:100623707%09red/ssc:100627056%09red/ssc:100520319%09red/ssc:100153078%09red/ssc:100154726%09red
Nicotine addiction	ssc05033	3	38	0.0149004	0.104278	GABRB2|GRIA1|GABRA1	http://www.genome.jp/kegg-bin/show_pathway?ssc05033/ssc:100517063%09red/ssc:100516706%09red/ssc:100623647%09red
Calcium signaling pathway	ssc04020	7	196	0.0149391	0.104278	ADRA1A|ADRA1B|PDE1C|CACNA1D|ADCY9|HRH1|SLC8A2	http://www.genome.jp/kegg-bin/show_pathway?ssc04020/ssc:100519030%09red/ssc:102161696%09red/ssc:100523996%09red/ssc:100625423%09red/ssc:100511102%09red/ssc:100144471%09red/ssc:100519931%09red
Leukocyte transendothelial migration	ssc04670	5	110	0.0154433	0.104278	OCLN|PIK3CB|CLDN6|PIK3R1|CTNNA3	http://www.genome.jp/kegg-bin/show_pathway?ssc04670/ssc:100153974%09red/ssc:100622559%09red/ssc:397236%09red/ssc:100302020%09red/ssc:100623707%09red
Proteoglycans in cancer	ssc05205	7	200	0.0164556	0.104278	FZD3|FZD4|TFAP4|PIK3CB|PIK3R1|FLNB|WNT5A	http://www.genome.jp/kegg-bin/show_pathway?ssc05205/ssc:100622559%09red/ssc:100514491%09red/ssc:100623707%09red/ssc:100627056%09red/ssc:110259938%09red/ssc:100520319%09red/ssc:100153078%09red
Carbon metabolism	ssc01200	5	112	0.0165235	0.104278	PCCB|ENO1|PDHB|AGXT|ME3	http://www.genome.jp/kegg-bin/show_pathway?ssc01200/ssc:100158147%09red/ssc:100738870%09red/ssc:100516042%09red/ssc:100520040%09red/ssc:100517616%09red
Wnt signaling pathway	ssc04310	6	155	0.016696	0.104278	PRICKLE2|FZD3|FZD4|TBL1XR1|WNT5A|CREBBP	http://www.genome.jp/kegg-bin/show_pathway?ssc04310/ssc:100522831%09red/ssc:100520050%09red/ssc:100620215%09red/ssc:100627056%09red/ssc:100520319%09red/ssc:100153078%09red
Thiamine metabolism	ssc00730	2	14	0.0169508	0.104278	AK8|AK5	http://www.genome.jp/kegg-bin/show_pathway?ssc00730/ssc:733697%09red/ssc:102167403%09red
Salivary secretion	ssc04970	4	75	0.0178495	0.104278	ADRA1A|ADRA1B|ATP1A2|ADCY9	http://www.genome.jp/kegg-bin/show_pathway?ssc04970/ssc:396828%09red/ssc:100144471%09red/ssc:100625423%09red/ssc:100519931%09red
Arrhythmogenic right ventricular cardiomyopathy (ARVC)	ssc05412	4	75	0.0178495	0.104278	DSG2|SLC8A2|CACNA1D|CTNNA3	http://www.genome.jp/kegg-bin/show_pathway?ssc05412/ssc:100153974%09red/ssc:100511102%09red/ssc:100625833%09red/ssc:100519030%09red
Mineral absorption	ssc04978	3	42	0.0191186	0.107896	SLC8A2|ATP1A2|HMOX2	http://www.genome.jp/kegg-bin/show_pathway?ssc04978/ssc:396828%09red/ssc:396622%09red/ssc:100519030%09red
Thyroid hormone signaling pathway	ssc04919	5	117	0.0194407	0.107896	CREBBP|PIK3CB|TBC1D4|ATP1A2|PIK3R1	http://www.genome.jp/kegg-bin/show_pathway?ssc04919/ssc:100622559%09red/ssc:396828%09red/ssc:100523015%09red/ssc:100623707%09red/ssc:100620215%09red
Basal transcription factors	ssc03022	3	43	0.0202657	0.109731	CDK7|TAF9|GTF2F2	http://www.genome.jp/kegg-bin/show_pathway?ssc03022/ssc:100310797%09red/ssc:100515933%09red/ssc:100626869%09red
Rap1 signaling pathway	ssc04015	7	211	0.0211826	0.110741	CNR1|PIK3R1|PIK3CB|ADCY9|MAGI1|SIPA1L2|RALGDS	http://www.genome.jp/kegg-bin/show_pathway?ssc04015/ssc:100622559%09red/ssc:100623707%09red/ssc:100520932%09red/ssc:100513970%09red/ssc:100158048%09red/ssc:100625423%09red/ssc:100520160%09red
Proteasome	ssc03050	3	44	0.0214499	0.110741	PSMD6|PSMB2|PSMD2	http://www.genome.jp/kegg-bin/show_pathway?ssc03050/ssc:100622444%09red/ssc:100519870%09red/ssc:100627568%09red
cGMP-PKG signaling pathway	ssc04022	6	167	0.0228677	0.115378	ADRA1A|ADRA1B|CACNA1D|ADCY9|ATP1A2|SLC8A2	http://www.genome.jp/kegg-bin/show_pathway?ssc04022/ssc:100519030%09red/ssc:396828%09red/ssc:100625423%09red/ssc:100511102%09red/ssc:100144471%09red/ssc:100519931%09red
Endocrine and other factor-regulated calcium reabsorption	ssc04961	3	46	0.0239297	0.117427	SLC8A2|ATP1A2|ADCY9	http://www.genome.jp/kegg-bin/show_pathway?ssc04961/ssc:396828%09red/ssc:100625423%09red/ssc:100519030%09red
Notch signaling pathway	ssc04330	3	47	0.0252252	0.117427	DTX3L|CREBBP|ADAM17	http://www.genome.jp/kegg-bin/show_pathway?ssc04330/ssc:100520459%09red/ssc:397343%09red/ssc:100620215%09red
Insulin secretion	ssc04911	4	84	0.0253896	0.117427	CACNA1D|ATP1A2|ADCYAP1|ADCY9	http://www.genome.jp/kegg-bin/show_pathway?ssc04911/ssc:100511102%09red/ssc:396828%09red/ssc:100625423%09red/ssc:414283%09red
ErbB signaling pathway	ssc04012	4	84	0.0253896	0.117427	CBLB|PIK3CB|NCK1|PIK3R1	http://www.genome.jp/kegg-bin/show_pathway?ssc04012/ssc:100621690%09red/ssc:100622559%09red/ssc:100192438%09red/ssc:100623707%09red
Purine metabolism	ssc00230	5	129	0.0277647	0.122899	PDE1C|AK8|ADCY9|AK5|AK6	http://www.genome.jp/kegg-bin/show_pathway?ssc00230/ssc:102161696%09red/ssc:106504175%09red/ssc:733697%09red/ssc:102167403%09red/ssc:100625423%09red
Colorectal cancer	ssc05210	4	87	0.0282689	0.122899	APPL1|PIK3CB|RALGDS|PIK3R1	http://www.genome.jp/kegg-bin/show_pathway?ssc05210/ssc:100188978%09red/ssc:100622559%09red/ssc:100513970%09red/ssc:100623707%09red
Vascular smooth muscle contraction	ssc04270	5	130	0.0285459	0.122899	ADRA1A|ADRA1B|CACNA1D|PRKCD|ADCY9	http://www.genome.jp/kegg-bin/show_pathway?ssc04270/ssc:100511102%09red/ssc:100622955%09red/ssc:100144471%09red/ssc:100625423%09red/ssc:100519931%09red
Valine, leucine and isoleucine degradation	ssc00280	3	50	0.0293341	0.122899	PCCB|MCCC2|MCCC1	http://www.genome.jp/kegg-bin/show_pathway?ssc00280/ssc:100518224%09red/ssc:100158147%09red/ssc:100624482%09red
Estrogen signaling pathway	ssc04915	5	131	0.0293409	0.122899	ADCY9|PIK3CB|KCNJ9|PIK3R1|PRKCD	http://www.genome.jp/kegg-bin/show_pathway?ssc04915/ssc:100152828%09red/ssc:100622559%09red/ssc:100622955%09red/ssc:100623707%09red/ssc:100625423%09red
Fc gamma R-mediated phagocytosis	ssc04666	4	89	0.030292	0.124534	PIK3CB|ASAP2|PIK3R1|PRKCD	http://www.genome.jp/kegg-bin/show_pathway?ssc04666/ssc:100513350%09red/ssc:100622559%09red/ssc:100622955%09red/ssc:100623707%09red
Regulation of lipolysis in adipocytes	ssc04923	3	55	0.0369171	0.149011	PIK3CB|ADCY9|PIK3R1	http://www.genome.jp/kegg-bin/show_pathway?ssc04923/ssc:100622559%09red/ssc:100625423%09red/ssc:100623707%09red
Choline metabolism in cancer	ssc05231	4	96	0.0380318	0.150769	PIK3CB|RALGDS|PIK3R1|TSC1	http://www.genome.jp/kegg-bin/show_pathway?ssc05231/ssc:100622559%09red/ssc:100513970%09red/ssc:100623707%09red/ssc:100154726%09red
Endometrial cancer	ssc05213	3	58	0.0419018	0.156334	PIK3CB|PIK3R1|CTNNA3	http://www.genome.jp/kegg-bin/show_pathway?ssc05213/ssc:100153974%09red/ssc:100622559%09red/ssc:100623707%09red
Breast cancer	ssc05224	5	145	0.0419487	0.156334	PIK3CB|FZD3|FZD4|WNT5A|PIK3R1	http://www.genome.jp/kegg-bin/show_pathway?ssc05224/ssc:100622559%09red/ssc:100520319%09red/ssc:100627056%09red/ssc:100153078%09red/ssc:100623707%09red
Glycosaminoglycan biosynthesis - heparan sulfate / heparin	ssc00534	2	24	0.0422791	0.156334	EXTL3|HS6ST3	http://www.genome.jp/kegg-bin/show_pathway?ssc00534/ssc:100152703%09red/ssc:100620744%09red
AGE-RAGE signaling pathway in diabetic complications	ssc04933	4	100	0.0429174	0.156334	IL1A|PIK3CB|PRKCD|PIK3R1	http://www.genome.jp/kegg-bin/show_pathway?ssc04933/ssc:100622559%09red/ssc:397094%09red/ssc:100623707%09red/ssc:100622955%09red
Hepatitis C	ssc05160	5	146	0.0429566	0.156334	OCLN|PIK3CB|YWHAQ|CLDN6|PIK3R1	http://www.genome.jp/kegg-bin/show_pathway?ssc05160/ssc:100622559%09red/ssc:397236%09red/ssc:100048964%09red/ssc:100302020%09red/ssc:100623707%09red
NOD-like receptor signaling pathway	ssc04621	5	148	0.0450158	0.158784	PRKCD|CTSB|NLRP12|NAMPT|CASR	http://www.genome.jp/kegg-bin/show_pathway?ssc04621/ssc:595123%09red/ssc:100037961%09red/ssc:100520980%09red/ssc:100523066%09red/ssc:100622955%09red
C-type lectin receptor signaling pathway	ssc04625	4	103	0.0468028	0.158784	CBLB|PIK3CB|PRKCD|PIK3R1	http://www.genome.jp/kegg-bin/show_pathway?ssc04625/ssc:100621690%09red/ssc:100622559%09red/ssc:100622955%09red/ssc:100623707%09red
Hippo signaling pathway	ssc04390	5	150	0.0471331	0.158784	FZD3|WNT5A|YWHAQ|FZD4|CTNNA3	http://www.genome.jp/kegg-bin/show_pathway?ssc04390/ssc:100153974%09red/ssc:100627056%09red/ssc:100520319%09red/ssc:100048964%09red/ssc:100153078%09red
Influenza A	ssc05164	5	150	0.0471331	0.158784	CREBBP|IL1A|PIK3CB|KPNA1|PIK3R1	http://www.genome.jp/kegg-bin/show_pathway?ssc05164/ssc:397235%09red/ssc:100622559%09red/ssc:397094%09red/ssc:100623707%09red/ssc:100620215%09red
Longevity regulating pathway - multiple species	ssc04213	3	61	0.0472062	0.158784	PIK3CB|ADCY9|PIK3R1	http://www.genome.jp/kegg-bin/show_pathway?ssc04213/ssc:100622559%09red/ssc:100625423%09red/ssc:100623707%09red

## Sheet: Table S6
Table S6. KEGG enrichment of differently expressed genes based on RNA-Seq
Term	ID	Input number	Background number	pvalue	padj	Input gene	Hyperlink
Focal adhesion	ssc04510	38	194	6.5561e-13	1.92749e-10	PDGFRB|TNC|JUN|BIRC3|ITGA5|ITGA7|XIAP|ITGA11|ARHGAP5|LAMB2|THBS2|PIK3CA|THBS4|TNXB|THBS3|THBS1|ITGA1|COL1A2|MAPK9|PARVG|RAC2|LAMA5|COL4A5|COL4A2|COL4A1|VASP|ACTN1|SOS1|FN1|VAV1|ROCK2|SPP1|COL1A1|FLNA|COL6A3|FLNC|PAK1|COL6A6	http://www.genome.jp/kegg-bin/show_pathway?ssc04510/ssc:100512142%09red/ssc:100626716%09red/ssc:110261011%09red/ssc:396913%09red/ssc:100621675%09red/ssc:100153454%09red/ssc:100520379%09red/ssc:100520350%09red/ssc:102166564%09red/ssc:396609%09red/ssc:100520849%09red/ssc:100519821%09red/ssc:445520%09red/ssc:101101688%09red/ssc:100037300%09red/ssc:100525766%09red/ssc:100621789%09red/ssc:100155091%09…
ECM-receptor interaction	ssc04512	25	84	2.91957e-12	4.29176e-10	TNC|ITGA1|HSPG2|ITGA5|ITGA7|ITGA11|LAMB2|THBS2|THBS4|TNXB|THBS3|THBS1|COL1A2|FRAS1|LAMA5|CD44|COL4A5|COL4A2|COL4A1|FN1|SDC1|SPP1|COL1A1|COL6A3|COL6A6	http://www.genome.jp/kegg-bin/show_pathway?ssc04512/ssc:100512142%09red/ssc:100626716%09red/ssc:100153454%09red/ssc:100520350%09red/ssc:445520%09red/ssc:101101688%09red/ssc:100155091%09red/ssc:100513005%09red/ssc:110260578%09red/ssc:492313%09red/ssc:100515336%09red/ssc:100516642%09red/ssc:110257482%09red/ssc:397087%09red/ssc:100153940%09red/ssc:100101551%09red/ssc:100519770%09red/ssc:397620%09red…
PI3K-Akt signaling pathway	ssc04151	45	335	4.55296e-10	4.4619e-08	PDGFRB|COL4A1|GHR|CSF1R|PPP2R3A|ITGA5|ITGA7|IKBKB|RPS6|ITGA11|NGFR|LAMB2|THBS2|PIK3CA|THBS4|TNXB|THBS3|THBS1|PIK3R6|PIK3R5|FGF18|JAK3|ITGA1|SPP1|MYC|GNG10|NOS3|LAMA5|RBL2|GYS1|COL4A5|COL4A2|TNC|FGF6|SOS1|FN1|IL2RG|CSF1|KIT|CREB3L1|COL1A2|COL1A1|PPP2R5E|COL6A3|COL6A6	http://www.genome.jp/kegg-bin/show_pathway?ssc04151/ssc:448810%09red/ssc:100512142%09red/ssc:396810%09red/ssc:100626716%09red/ssc:100515992%09red/ssc:100737091%09red/ssc:100101471%09red/ssc:100153454%09red/ssc:100520350%09red/ssc:102166564%09red/ssc:100513084%09red/ssc:100520187%09red/ssc:445520%09red/ssc:101101688%09red/ssc:102160080%09red/ssc:100621789%09red/ssc:397557%09red/ssc:100155091%09red…
Protein digestion and absorption	ssc04974	18	86	3.21578e-07	2.24018e-05	COL15A1|COL5A3|COL18A1|COL4A5|COL5A2|COL21A1|COL27A1|COL5A1|COL1A2|COL4A2|COL4A1|COL1A1|MME|COL3A1|COL6A3|COL17A1|COL12A1|COL6A6	http://www.genome.jp/kegg-bin/show_pathway?ssc04974/ssc:100101551%09red/ssc:100523618%09red/ssc:100626716%09red/ssc:100511536%09red/ssc:100156689%09red/ssc:100515336%09red/ssc:100516642%09red/ssc:414914%09red/ssc:102159686%09red/ssc:100624675%09red/ssc:100620394%09red/ssc:397532%09red/ssc:397533%09red/ssc:397531%09red/ssc:100738123%09red/ssc:100153454%09red/ssc:100737091%09red/ssc:100152001%09red
Relaxin signaling pathway	ssc04926	22	129	3.80983e-07	2.24018e-05	TGFB1|JUN|RLN3|COL3A1|PIK3CA|GNG10|CREB3L1|MAPK9|PLCB2|NOS3|PLCB4|FOS|COL4A5|COL4A2|COL4A1|ADCY4|ADCY7|SOS1|GNA15|COL1A2|COL1A1|MMP2	http://www.genome.jp/kegg-bin/show_pathway?ssc04926/ssc:100626716%09red/ssc:100516581%09red/ssc:396913%09red/ssc:100515992%09red/ssc:100153454%09red/ssc:100152001%09red/ssc:100518537%09red/ssc:397391%09red/ssc:396609%09red/ssc:100152067%09red/ssc:100621789%09red/ssc:397557%09red/ssc:100620994%09red/ssc:100516663%09red/ssc:100157641%09red/ssc:100515336%09red/ssc:100520187%09red/ssc:100737091%09red…
Amoebiasis	ssc05146	18	91	6.62465e-07	3.24608e-05	TGFB1|ACTN1|ITGB2|PLCB4|LAMA5|FN1|CD14|PIK3CA|PLCB2|COL4A5|GNA15|COL1A2|COL4A2|COL4A1|COL1A1|COL3A1|LAMB2|ITGAM	http://www.genome.jp/kegg-bin/show_pathway?ssc05146/ssc:100513412%09red/ssc:100518537%09red/ssc:100626716%09red/ssc:100037938%09red/ssc:100157641%09red/ssc:110257482%09red/ssc:100515336%09red/ssc:100516581%09red/ssc:101101688%09red/ssc:397620%09red/ssc:397078%09red/ssc:397459%09red/ssc:100738123%09red/ssc:100621789%09red/ssc:100153454%09red/ssc:100737091%09red/ssc:100152001%09red/ssc:396943%09red
Human papillomavirus infection	ssc05165	35	318	2.70175e-06	0.000100088	PDGFRB|ATP6V1A|TNC|ITGA1|PPP2R3A|ITGA5|ITGA7|IKBKB|ITGA11|ATR|LAMB2|HEYL|THBS2|PIK3CA|THBS4|TNXB|THBS3|RB1|THBS1|COL1A2|LAMA5|RBL2|COL4A5|COL4A2|COL4A1|APC|SOS1|FN1|CREB3L1|SPP1|COL1A1|PPP2R5E|COL6A3|HES6|COL6A6	http://www.genome.jp/kegg-bin/show_pathway?ssc05165/ssc:100512142%09red/ssc:100626716%09red/ssc:100516227%09red/ssc:100151828%09red/ssc:100101471%09red/ssc:100153454%09red/ssc:100520350%09red/ssc:102166564%09red/ssc:445520%09red/ssc:101101688%09red/ssc:102160080%09red/ssc:100621789%09red/ssc:100155091%09red/ssc:100513005%09red/ssc:100517932%09red/ssc:110260578%09red/ssc:492313%09red/ssc:100516663…
Osteoclast differentiation	ssc04380	20	124	2.72347e-06	0.000100088	TGFB1|SPI1|SOCS1|SOCS3|NCF2|OSCAR|FOSB|FOS|GAB2|JUN|CSF1|IKBKB|CYBA|FOSL1|PIK3CA|FOSL2|CSF1R|MAPK9|TAB2|LCK	http://www.genome.jp/kegg-bin/show_pathway?ssc04380/ssc:100525205%09red/ssc:100623777%09red/ssc:100513084%09red/ssc:396609%09red/ssc:110261009%09red/ssc:100513609%09red/ssc:397507%09red/ssc:414912%09red/ssc:100233188%09red/ssc:396913%09red/ssc:100307052%09red/ssc:397078%09red/ssc:100156182%09red/ssc:100144486%09red/ssc:100101471%09red/ssc:100621789%09red/ssc:100142665%09red/ssc:493186%09red/ssc:1…
Leukocyte transendothelial migration	ssc04670	18	110	7.09448e-06	0.000231753	NCF2|ACTN1|ITGB2|RAC2|VAV1|PIK3CA|AFDN|ROCK2|PTK2B|CYBA|ITGAL|ITGAM|ARHGAP5|VASP|EZR|MMP2|CLDN5|CLDN6	http://www.genome.jp/kegg-bin/show_pathway?ssc04670/ssc:396997%09red/ssc:397391%09red/ssc:100520849%09red/ssc:397507%09red/ssc:110261011%09red/ssc:733681%09red/ssc:100621675%09red/ssc:100142665%09red/ssc:397459%09red/ssc:100514741%09red/ssc:100152815%09red/ssc:100157507%09red/ssc:100519821%09red/ssc:100513412%09red/ssc:100621789%09red/ssc:397445%09red/ssc:100302020%09red/ssc:396943%09red
Pathways in cancer	ssc05200	46	506	9.43265e-06	0.00027732	CSF2RB|TGFB1|PDGFRB|CSF1R|BIRC3|CYCS|IKBKB|XIAP|PLCB4|LAMB2|HEYL|SPI1|NCOA4|PIK3CA|JUN|RB1|GLI3|FGF18|JAK3|MYC|MAPK9|CUL2|GNG10|PLCB2|RAC2|LAMA5|FOS|HIF1A|APPL1|COL4A5|DLL4|COL4A2|COL4A1|FGF6|ADCY4|ADCY7|SOS1|FN1|PLEKHG5|IL2RG|ROCK2|KIT|RUNX1|NFE2L2|APC|MMP2	http://www.genome.jp/kegg-bin/show_pathway?ssc05200/ssc:448810%09red/ssc:396810%09red/ssc:100152163%09red/ssc:100516581%09red/ssc:100188978%09red/ssc:100101471%09red/ssc:396913%09red/ssc:100621675%09red/ssc:100151828%09red/ssc:100515992%09red/ssc:100737091%09red/ssc:100516343%09red/ssc:100620994%09red/ssc:100153454%09red/ssc:102166564%09red/ssc:397391%09red/ssc:396609%09red/ssc:100520187%09red/ss…
Chemokine signaling pathway	ssc04062	23	177	1.2927e-05	0.000345503	CCL5|IKBKB|PTK2B|CCR5|PLCB4|PREX1|PIK3CA|GNG10|FGR|PIK3R6|PIK3R5|JAK3|PLCB2|RAC2|PRKCD|HCK|WAS|ADCY4|ADCY7|SOS1|VAV1|ROCK2|PAK1	http://www.genome.jp/kegg-bin/show_pathway?ssc04062/ssc:100516581%09red/ssc:100621481%09red/ssc:100621675%09red/ssc:100515992%09red/ssc:100101471%09red/ssc:100622955%09red/ssc:100526085%09red/ssc:100034246%09red/ssc:100152067%09red/ssc:445527%09red/ssc:414371%09red/ssc:100513738%09red/ssc:100621789%09red/ssc:100620994%09red/ssc:100157641%09red/ssc:100157507%09red/ssc:100520187%09red/ssc:100525766…
Human T-cell leukemia virus 1 infection	ssc05166	26	220	1.65885e-05	0.00038922	TGFB1|NFATC4|IKBKB|XIAP|ATR|VDAC3|SPI1|CDC16|EGR2|PIK3CA|JUN|RB1|FOSL1|JAK3|MYC|MAPK9|CHEK1|ITGB2|FOS|ADCY4|ADCY7|IL2RG|CDC26|CREB3L1|ITGAL|LCK	http://www.genome.jp/kegg-bin/show_pathway?ssc05166/ssc:448810%09red/ssc:100621739%09red/ssc:100516227%09red/ssc:396913%09red/ssc:100151828%09red/ssc:100152067%09red/ssc:397651%09red/ssc:100101471%09red/ssc:100621961%09red/ssc:100154469%09red/ssc:100037300%09red/ssc:100621789%09red/ssc:100620994%09red/ssc:100516663%09red/ssc:414912%09red/ssc:733681%09red/ssc:100511709%09red/ssc:396943%09red/ssc:1…
Regulation of actin cytoskeleton	ssc04810	25	207	1.72104e-05	0.00038922	PDGFRB|NCKAP1L|ITGA1|ITGA5|ITGA7|ITGA11|EZR|NCKAP1|PIK3CA|FGF18|ITGB2|RAC2|FGD3|CFL2|FGF6|WAS|ACTN1|FN1|SOS1|VAV1|ROCK2|ITGAL|ITGAM|APC|PAK1	http://www.genome.jp/kegg-bin/show_pathway?ssc04810/ssc:100512142%09red/ssc:102162203%09red/ssc:100621675%09red/ssc:100520350%09red/ssc:102166564%09red/ssc:100519821%09red/ssc:445527%09red/ssc:397459%09red/ssc:100158033%09red/ssc:100621789%09red/ssc:497233%09red/ssc:100155091%09red/ssc:100517932%09red/ssc:110260578%09red/ssc:100513412%09red/ssc:100627431%09red/ssc:733681%09red/ssc:100525766%09red…
Ribosome	ssc03010	19	132	2.03047e-05	0.000426399	MRPL35|RPL38|RPS27L|RPS6|RPL23A|RPL7|RPL27|RPL26|MRPL30|RPL23|RPL6|RPS25|RPS27A|RPS15A|MRPL13|RPS3A|RPL10A|RPL34|MRPL33	http://www.genome.jp/kegg-bin/show_pathway?ssc03010/ssc:733592%09red/ssc:100514637%09red/ssc:100626041%09red/ssc:414398%09red/ssc:100520487%09red/ssc:100037993%09red/ssc:100153348%09red/ssc:100517840%09red/ssc:414390%09red/ssc:100627662%09red/ssc:414418%09red/ssc:100516393%09red/ssc:100516385%09red/ssc:100037995%09red/ssc:100038023%09red/ssc:100738416%09red/ssc:100514795%09red/ssc:100521315%09red…
AGE-RAGE signaling pathway in diabetic complications	ssc04933	16	100	2.88136e-05	0.000547085	TGFB1|PLCB2|NOS3|PLCB4|FN1|PIK3CA|JUN|PRKCD|COL4A5|COL1A2|COL4A2|COL4A1|COL1A1|COL3A1|MAPK9|MMP2	http://www.genome.jp/kegg-bin/show_pathway?ssc04933/ssc:397620%09red/ssc:397391%09red/ssc:396609%09red/ssc:100157641%09red/ssc:100153454%09red/ssc:100515336%09red/ssc:100516581%09red/ssc:396913%09red/ssc:397078%09red/ssc:100626716%09red/ssc:100737091%09red/ssc:100738123%09red/ssc:100622955%09red/ssc:397557%09red/ssc:100621789%09red/ssc:100152001%09red
Fc gamma R-mediated phagocytosis	ssc04666	15	89	2.97734e-05	0.000547085	MARCKSL1|INPP5D|PLD1|VAV1|PIK3CA|GAB2|PRKCD|RAC2|MARCKS|CFL2|HCK|VASP|WAS|PAK1|ASAP2	http://www.genome.jp/kegg-bin/show_pathway?ssc04666/ssc:100513350%09red/ssc:100526085%09red/ssc:100525766%09red/ssc:100519446%09red/ssc:100513609%09red/ssc:110261011%09red/ssc:100628001%09red/ssc:445527%09red/ssc:100621675%09red/ssc:100517207%09red/ssc:100526019%09red/ssc:100519821%09red/ssc:100622955%09red/ssc:497233%09red/ssc:100621789%09red
Hepatitis B	ssc05161	20	156	5.49658e-05	0.000950585	TGFB1|NFATC4|SOS1|FOS|EGR2|TAB2|HSPG2|JUN|PTK2B|RB1|CASP10|PIK3CA|CREB3L1|IKBKB|JAK3|CYCS|EGR3|VDAC3|MYC|MAPK9	http://www.genome.jp/kegg-bin/show_pathway?ssc05161/ssc:448810%09red/ssc:100517288%09red/ssc:100516663%09red/ssc:397651%09red/ssc:396609%09red/ssc:100170131%09red/ssc:100154896%09red/ssc:100157507%09red/ssc:100154469%09red/ssc:396913%09red/ssc:397078%09red/ssc:100151828%09red/ssc:100156182%09red/ssc:100144486%09red/ssc:100101471%09red/ssc:100520187%09red/ssc:100038004%09red/ssc:100621789%09red/ss…
MAPK signaling pathway	ssc04010	29	286	7.28817e-05	0.0011904	MAP4K1|TGFB1|MAP4K3|HSPA6|PDGFRB|CSF1R|IKBKB|NGFR|PPM1A|JUN|FGF18|MYC|MAPK9|RAC2|FOS|FGF6|MAPK8IP3|RPS6KA1|RPS6KA2|DUSP6|SOS1|TAB2|CSF1|KIT|CD14|FLNA|FLNC|PAK1|LAMTOR3	http://www.genome.jp/kegg-bin/show_pathway?ssc04010/ssc:448810%09red/ssc:396810%09red/ssc:100037938%09red/ssc:396913%09red/ssc:100621675%09red/ssc:100526122%09red/ssc:100101471%09red/ssc:102166564%09red/ssc:100515286%09red/ssc:100738389%09red/ssc:100513084%09red/ssc:396609%09red/ssc:100622259%09red/ssc:100523972%09red/ssc:100156182%09red/ssc:100517086%09red/ssc:396906%09red/ssc:100152116%09red/ss…
RNA transport	ssc03013	19	149	8.91144e-05	0.00137893	EIF3H|XPOT|ELAC1|NUP54|PHAX|GEMIN6|EIF1AY|PAIP1|EIF3E|NUP153|FXR1|NDC1|NUP155|UPF2|THOC2|THOC1|THOC7|THOC6|EIF2S2	http://www.genome.jp/kegg-bin/show_pathway?ssc03013/ssc:100621612%09red/ssc:100512118%09red/ssc:100156671%09red/ssc:100625217%09red/ssc:100621044%09red/ssc:100524591%09red/ssc:100154832%09red/ssc:100621126%09red/ssc:100525539%09red/ssc:100524839%09red/ssc:100518833%09red/ssc:100153581%09red/ssc:100515013%09red/ssc:100625415%09red/ssc:100511016%09red/ssc:100522801%09red/ssc:100519334%09red/ssc:100…
Toxoplasmosis	ssc05145	15	103	0.000130606	0.00189288	TGFB1|LAMB2|SOCS1|HSPA6|LAMA5|TAB2|BIRC3|XIAP|CYCS|IKBKB|PIK3R6|PIK3R5|CCR5|MAPK9|IL10RA	http://www.genome.jp/kegg-bin/show_pathway?ssc05145/ssc:396906%09red/ssc:100170131%09red/ssc:396609%09red/ssc:100622590%09red/ssc:100156182%09red/ssc:100525654%09red/ssc:101101688%09red/ssc:414371%09red/ssc:100037300%09red/ssc:397078%09red/ssc:100307052%09red/ssc:100101471%09red/ssc:100034246%09red/ssc:110257482%09red/ssc:396851%09red
Endocytosis	ssc04144	25	238	0.000135206	0.00189288	USP8|SNX2|EHD2|WWP1|CCR5|SH3GL1|CHMP5|HSPA6|VPS45|ARAP3|EEA1|VPS29|NEDD4|AGAP2|ARFGEF1|VPS26A|WAS|CYTH4|RAB11FIP2|VPS35|PLD1|RAB11FIP5|IL2RG|KIF5B|ASAP2	http://www.genome.jp/kegg-bin/show_pathway?ssc04144/ssc:100513035%09red/ssc:100523947%09red/ssc:100514504%09red/ssc:100153733%09red/ssc:100623578%09red/ssc:445527%09red/ssc:414371%09red/ssc:100624668%09red/ssc:100622743%09red/ssc:100157283%09red/ssc:396906%09red/ssc:595132%09red/ssc:100155086%09red/ssc:100737886%09red/ssc:100157546%09red/ssc:100240722%09red/ssc:100513350%09red/ssc:100519446%09red…
Rap1 signaling pathway	ssc04015	23	211	0.000150552	0.00201192	PDGFRB|NGFR|RAC2|ARAP3|PIK3CA|CSF1R|THBS1|FGF18|PLCB2|ITGB2|PLCB4|FGF6|VASP|ADCY4|RGS14|ADCY7|VAV1|AFDN|CSF1|KIT|ITGAL|ITGAM|PRKD2	http://www.genome.jp/kegg-bin/show_pathway?ssc04015/ssc:396810%09red/ssc:100516581%09red/ssc:110261011%09red/ssc:100621675%09red/ssc:100514741%09red/ssc:102166564%09red/ssc:100513084%09red/ssc:100519821%09red/ssc:100152067%09red/ssc:100517036%09red/ssc:397459%09red/ssc:100524790%09red/ssc:100621789%09red/ssc:100620994%09red/ssc:492313%09red/ssc:100157641%09red/ssc:100517086%09red/ssc:733681%09red…
Proteoglycans in cancer	ssc05205	22	200	0.000184615	0.00235986	TGFB1|HSPG2|ITGA5|HIF1A|RPS6|ROCK2|PIK3CA|THBS1|MYC|CD44|PLAU|PTPN6|FN1|SOS1|VAV1|SDC1|EZR|ANK1|FLNA|FLNC|MMP2|PAK1	http://www.genome.jp/kegg-bin/show_pathway?ssc05205/ssc:448810%09red/ssc:100157679%09red/ssc:100525150%09red/ssc:397391%09red/ssc:100519821%09red/ssc:396985%09red/ssc:100621789%09red/ssc:100155091%09red/ssc:100171389%09red/ssc:492313%09red/ssc:100525766%09red/ssc:100519770%09red/ssc:396696%09red/ssc:100520187%09red/ssc:397620%09red/ssc:733585%09red/ssc:100517288%09red/ssc:100038023%09red/ssc:3970…
Pertussis	ssc05133	12	73	0.000223846	0.00270314	ITGB2|FOS|C1QC|JUN|C1QB|C1QA|ITGA5|CD14|ITGAM|C2|MAPK9|CFL2	http://www.genome.jp/kegg-bin/show_pathway?ssc05133/ssc:100037938%09red/ssc:396609%09red/ssc:448981%09red/ssc:445460%09red/ssc:445461%09red/ssc:396913%09red/ssc:397459%09red/ssc:100518846%09red/ssc:100144486%09red/ssc:497233%09red/ssc:100155091%09red/ssc:396943%09red
NOD-like receptor signaling pathway	ssc04621	18	148	0.000229859	0.00270314	NEK7|PLCB2|PLCB4|CCL5|TAB2|JUN|PRKCD|GSDMD|NAMPT|IKBKB|XIAP|CYBA|BIRC3|VDAC3|PSTPIP1|MAPK9|MFN1|TRPV2	http://www.genome.jp/kegg-bin/show_pathway?ssc04621/ssc:100516581%09red/ssc:100523638%09red/ssc:396609%09red/ssc:100157641%09red/ssc:397507%09red/ssc:396613%09red/ssc:396913%09red/ssc:100622590%09red/ssc:100037300%09red/ssc:100152628%09red/ssc:100521742%09red/ssc:100156182%09red/ssc:595123%09red/ssc:397651%09red/ssc:100101471%09red/ssc:100627612%09red/ssc:100622955%09red/ssc:100515607%09red
Non-alcoholic fatty liver disease (NAFLD)	ssc04932	18	150	0.000266724	0.00301603	NDUFA6|TGFB1|NDUFA4|NDUFA5|SOCS3|NDUFB9|NDUFV2|COX2|PIK3CA|NDUFB5|JUN|NDUFB1|IKBKB|NDUFS4|NDUFS5|CYCS|COX7A2|MAPK9	http://www.genome.jp/kegg-bin/show_pathway?ssc04932/ssc:100038000%09red/ssc:100170131%09red/ssc:396609%09red/ssc:396913%09red/ssc:100523751%09red/ssc:100579141%09red/ssc:100739619%09red/ssc:808504%09red/ssc:397078%09red/ssc:100037991%09red/ssc:100516161%09red/ssc:100514655%09red/ssc:100525371%09red/ssc:100101471%09red/ssc:100157442%09red/ssc:100621789%09red/ssc:493186%09red/ssc:100154130%09red
Acute myeloid leukemia	ssc05221	11	64	0.000288286	0.00313911	SPI1|SOS1|PIK3CA|CSF1R|KIT|IKBKB|CD14|RUNX1|ITGAM|MYC|DUSP6	http://www.genome.jp/kegg-bin/show_pathway?ssc05221/ssc:448810%09red/ssc:396810%09red/ssc:100037938%09red/ssc:414912%09red/ssc:397459%09red/ssc:100101471%09red/ssc:100622968%09red/ssc:100621789%09red/ssc:100512633%09red/ssc:100520187%09red/ssc:100517086%09red
Yersinia infection	ssc05135	16	125	0.000300049	0.00315052	RPS6KA1|RPS6KA2|RAC2|FN1|FOS|VAV1|TAB2|JUN|ITGA5|ROCK2|IKBKB|PTK2B|PIK3CA|MAPK9|WAS|LCK	http://www.genome.jp/kegg-bin/show_pathway?ssc05135/ssc:397620%09red/ssc:100157507%09red/ssc:396609%09red/ssc:100156182%09red/ssc:445527%09red/ssc:100233188%09red/ssc:396913%09red/ssc:100515286%09red/ssc:100621675%09red/ssc:100519821%09red/ssc:100144486%09red/ssc:100101471%09red/ssc:100621789%09red/ssc:100155091%09red/ssc:100523972%09red/ssc:397445%09red
Proteasome	ssc03050	9	44	0.000333437	0.00338036	PSMD14|PSME4|PSMD6|PSMD12|PSMA2|PSMA3|PSMA1|PSMA4|PSMC6	http://www.genome.jp/kegg-bin/show_pathway?ssc03050/ssc:100154148%09red/ssc:100516779%09red/ssc:100524394%09red/ssc:397058%09red/ssc:100517820%09red/ssc:100154408%09red/ssc:100620420%09red/ssc:100519870%09red/ssc:100156327%09red
Alzheimer disease	ssc05010	19	168	0.00036057	0.00353359	NDUFA6|NDUFV2|NDUFA4|NDUFA5|PLCB4|NDUFB9|ATP2A3|COX2|NDUFB5|PLCB2|NDUFB1|ADAM10|APOE|NDUFS4|NDUFS5|CYCS|MME|COX7A2|IDE	http://www.genome.jp/kegg-bin/show_pathway?ssc05010/ssc:100038000%09red/ssc:100511536%09red/ssc:808504%09red/ssc:100170131%09red/ssc:100157641%09red/ssc:100523751%09red/ssc:100516581%09red/ssc:100579141%09red/ssc:100739619%09red/ssc:100516161%09red/ssc:397345%09red/ssc:100037991%09red/ssc:100155309%09red/ssc:100514655%09red/ssc:100525371%09red/ssc:100157442%09red/ssc:396820%09red/ssc:397576%09red…
Small cell lung cancer	ssc05222	13	91	0.000423972	0.0040209	LAMA5|FN1|PIK3CA|CYCS|BIRC3|COL4A5|RB1|IKBKB|XIAP|COL4A2|COL4A1|MYC|LAMB2	http://www.genome.jp/kegg-bin/show_pathway?ssc05222/ssc:448810%09red/ssc:397620%09red/ssc:100170131%09red/ssc:100622590%09red/ssc:110257482%09red/ssc:100515336%09red/ssc:101101688%09red/ssc:100037300%09red/ssc:100151828%09red/ssc:100101471%09red/ssc:100621789%09red/ssc:100153454%09red/ssc:100737091%09red
TNF signaling pathway	ssc04668	14	107	0.000574727	0.0052803	MMP14|IKBKB|SOCS3|FOS|DAB2IP|TAB2|CCL5|JUN|CSF1|CASP10|CREB3L1|PIK3CA|BIRC3|MAPK9	http://www.genome.jp/kegg-bin/show_pathway?ssc04668/ssc:100628179%09red/ssc:100516663%09red/ssc:396609%09red/ssc:100622590%09red/ssc:100154896%09red/ssc:396613%09red/ssc:396913%09red/ssc:100156182%09red/ssc:397471%09red/ssc:100144486%09red/ssc:100101471%09red/ssc:100513084%09red/ssc:100621789%09red/ssc:493186%09red
Platelet activation	ssc04611	15	122	0.000668801	0.00595841	ADCY4|FCER1G|ADCY7|PLCB4|FERMT3|PIK3CA|PLCB2|ROCK2|PIK3R6|PIK3R5|NOS3|COL1A2|COL1A1|COL3A1|VASP	http://www.genome.jp/kegg-bin/show_pathway?ssc04611/ssc:100516581%09red/ssc:100626716%09red/ssc:100157641%09red/ssc:110261011%09red/ssc:100152067%09red/ssc:397445%09red/ssc:397406%09red/ssc:100525326%09red/ssc:100738123%09red/ssc:100621789%09red/ssc:397557%09red/ssc:100034246%09red/ssc:100620994%09red/ssc:100152001%09red/ssc:396851%09red
Malaria	ssc05144	9	52	0.000966498	0.00835736	TGFB1|ITGB2|CD81|SDC1|THBS4|THBS2|THBS3|THBS1|ITGAL	http://www.genome.jp/kegg-bin/show_pathway?ssc05144/ssc:492313%09red/ssc:100155108%09red/ssc:733681%09red/ssc:100153940%09red/ssc:397078%09red/ssc:100519770%09red/ssc:780427%09red/ssc:100513005%09red/ssc:396943%09red
Staphylococcus aureus infection	ssc05150	9	53	0.00108908	0.00896575	ITGB2|C1QC|C1QB|C1QA|MASP1|ITGAL|ITGAM|C2|PTAFR	http://www.genome.jp/kegg-bin/show_pathway?ssc05150/ssc:445461%09red/ssc:448981%09red/ssc:100152125%09red/ssc:445460%09red/ssc:733681%09red/ssc:397459%09red/ssc:100518846%09red/ssc:100523973%09red/ssc:396943%09red
GnRH signaling pathway	ssc04912	12	89	0.00109785	0.00896575	MMP14|ADCY4|PLCB2|ADCY7|PLCB4|PLD1|SOS1|JUN|PRKCD|PTK2B|MAPK9|MMP2	http://www.genome.jp/kegg-bin/show_pathway?ssc04912/ssc:397391%09red/ssc:100519446%09red/ssc:396609%09red/ssc:100157641%09red/ssc:100152067%09red/ssc:100516581%09red/ssc:396913%09red/ssc:397471%09red/ssc:100157507%09red/ssc:100622955%09red/ssc:100520187%09red/ssc:100620994%09red
B cell receptor signaling pathway	ssc04662	11	78	0.00126077	0.00924096	INPP5D|SOS1|FOS|CD81|PIK3CA|JUN|IKBKB|VAV1|RAC2|PTPN6|CD79A	http://www.genome.jp/kegg-bin/show_pathway?ssc04662/ssc:100190992%09red/ssc:396913%09red/ssc:100621675%09red/ssc:100519821%09red/ssc:100144486%09red/ssc:100101471%09red/ssc:100621789%09red/ssc:100520187%09red/ssc:100526019%09red/ssc:100171389%09red/ssc:780427%09red
Propanoate metabolism	ssc00640	7	33	0.00126236	0.00924096	MLYCD|DLD|SUCLA2|SUCLG2|ACAT1|SUCLG1|LDHB	http://www.genome.jp/kegg-bin/show_pathway?ssc00640/ssc:497060%09red/ssc:100621540%09red/ssc:399540%09red/ssc:399539%09red/ssc:397026%09red/ssc:397129%09red/ssc:100626793%09red
Leishmaniasis	ssc05140	10	66	0.00127846	0.00924096	MARCKSL1|TGFB1|ITGB2|NCF2|TAB2|FOS|JUN|CYBA|ITGAM|PTPN6	http://www.genome.jp/kegg-bin/show_pathway?ssc05140/ssc:397507%09red/ssc:100628001%09red/ssc:396913%09red/ssc:100142665%09red/ssc:397459%09red/ssc:100156182%09red/ssc:100144486%09red/ssc:397078%09red/ssc:100171389%09red/ssc:396943%09red
Retrograde endocannabinoid signaling	ssc04723	16	145	0.00128711	0.00924096	ADCY4|NDUFV2|NDUFA4|ADCY7|PLCB4|NDUFB9|PLCB2|NDUFB5|GNG10|NAPEPLD|NDUFB1|NDUFA6|NDUFA5|NDUFS4|NDUFS5|MAPK9	http://www.genome.jp/kegg-bin/show_pathway?ssc04723/ssc:100516581%09red/ssc:100515992%09red/ssc:100157442%09red/ssc:396609%09red/ssc:100737731%09red/ssc:100152067%09red/ssc:100157641%09red/ssc:100579141%09red/ssc:100739619%09red/ssc:100620994%09red/ssc:100523751%09red/ssc:100037991%09red/ssc:100516161%09red/ssc:100514655%09red/ssc:100525371%09red/ssc:100154130%09red
Estrogen signaling pathway	ssc04915	15	131	0.00128871	0.00924096	ADCY4|PLCB2|ADCY7|PLCB4|HSPA6|SOS1|FOS|PIK3CA|JUN|PRKCD|NOS3|FKBP5|EBAG9|MMP2|CREB3L1	http://www.genome.jp/kegg-bin/show_pathway?ssc04915/ssc:397391%09red/ssc:100516663%09red/ssc:100157641%09red/ssc:100621789%09red/ssc:100516581%09red/ssc:396913%09red/ssc:396906%09red/ssc:100152067%09red/ssc:100144486%09red/ssc:100155423%09red/ssc:100156275%09red/ssc:100622955%09red/ssc:397557%09red/ssc:100520187%09red/ssc:100620994%09red
Phospholipase D signaling pathway	ssc04072	16	146	0.00137369	0.00952501	ADCY4|PDGFRB|FCER1G|ADCY7|PLCB4|PLD1|SOS1|PLCB2|PIK3CA|GAB2|PTK2B|KIT|PIK3R6|PIK3R5|AGPAT4|CYTH4	http://www.genome.jp/kegg-bin/show_pathway?ssc04072/ssc:100516581%09red/ssc:102166564%09red/ssc:396810%09red/ssc:100519446%09red/ssc:100156632%09red/ssc:100513609%09red/ssc:100520187%09red/ssc:100152067%09red/ssc:100157641%09red/ssc:397406%09red/ssc:100157507%09red/ssc:100621789%09red/ssc:100034246%09red/ssc:100620994%09red/ssc:100240722%09red/ssc:396851%09red
Huntington disease	ssc05016	19	190	0.00139311	0.00952501	NDUFA6|NDUFV2|NDUFA4|NDUFA5|TFAM|NDUFB9|COX2|NDUFB5|PLCB2|NDUFB1|CREB3L1|POLR2A|NDUFS5|CYCS|VDAC3|NDUFS4|COX7A2|HIP1|PLCB4	http://www.genome.jp/kegg-bin/show_pathway?ssc05016/ssc:100737040%09red/ssc:100038000%09red/ssc:100516663%09red/ssc:397651%09red/ssc:100170131%09red/ssc:100157641%09red/ssc:100523751%09red/ssc:100516581%09red/ssc:100579141%09red/ssc:100739619%09red/ssc:808504%09red/ssc:100516161%09red/ssc:100523598%09red/ssc:100037991%09red/ssc:100514655%09red/ssc:100525371%09red/ssc:397279%09red/ssc:100157442%09…
Ubiquitin mediated proteolysis	ssc04120	15	134	0.00158094	0.0104805	UBE4A|CDC16|SOCS1|SOCS3|WWP1|BIRC6|UBE2B|NEDD4|XIAP|UBA3|CDC26|CUL5|BIRC3|CUL2|CUL3	http://www.genome.jp/kegg-bin/show_pathway?ssc04120/ssc:100049694%09red/ssc:100513527%09red/ssc:100153428%09red/ssc:100621961%09red/ssc:100621739%09red/ssc:100525708%09red/ssc:100622590%09red/ssc:100514504%09red/ssc:100037300%09red/ssc:100512186%09red/ssc:100511787%09red/ssc:100307052%09red/ssc:100513674%09red/ssc:493186%09red/ssc:100157283%09red
Chagas disease (American trypanosomiasis)	ssc05142	13	107	0.00163981	0.0104805	TGFB1|PLCB2|PLCB4|CCL5|PIK3CA|FOS|JUN|C1QB|C1QA|IKBKB|GNA15|MAPK9|C1QC	http://www.genome.jp/kegg-bin/show_pathway?ssc05142/ssc:100516581%09red/ssc:100518537%09red/ssc:445461%09red/ssc:396609%09red/ssc:100157641%09red/ssc:445460%09red/ssc:396613%09red/ssc:396913%09red/ssc:397078%09red/ssc:100518846%09red/ssc:100144486%09red/ssc:100101471%09red/ssc:100621789%09red
Th17 cell differentiation	ssc04659	13	107	0.00163981	0.0104805	TGFB1|IL2RG|FOS|JUN|RORA|AHR|RUNX1|JAK3|IKBKB|FOXP3|MAPK9|LCK|HIF1A	http://www.genome.jp/kegg-bin/show_pathway?ssc04659/ssc:396609%09red/ssc:397156%09red/ssc:100518649%09red/ssc:396913%09red/ssc:397078%09red/ssc:396696%09red/ssc:100156637%09red/ssc:100144486%09red/ssc:100101471%09red/ssc:396654%09red/ssc:444998%09red/ssc:100512633%09red/ssc:100233188%09red
Colorectal cancer	ssc05210	11	87	0.00274952	0.0171991	TGFB1|RAC2|SOS1|FOS|PIK3CA|JUN|CYCS|APPL1|APC|MYC|MAPK9	http://www.genome.jp/kegg-bin/show_pathway?ssc05210/ssc:448810%09red/ssc:100170131%09red/ssc:396609%09red/ssc:100188978%09red/ssc:396913%09red/ssc:100621675%09red/ssc:397078%09red/ssc:100144486%09red/ssc:100621789%09red/ssc:100520187%09red/ssc:100517932%09red
Phagosome	ssc04145	15	143	0.00280815	0.0171999	NCF2|MRC2|ITGB2|ATP6V1A|EEA1|THBS2|THBS4|CORO1A|ITGA5|THBS3|TUBB6|CD14|CYBA|ITGAM|THBS1	http://www.genome.jp/kegg-bin/show_pathway?ssc04145/ssc:100621483%09red/ssc:100037938%09red/ssc:100153403%09red/ssc:397507%09red/ssc:100516106%09red/ssc:100155108%09red/ssc:100153940%09red/ssc:100142665%09red/ssc:397459%09red/ssc:100623583%09red/ssc:492313%09red/ssc:445531%09red/ssc:100155091%09red/ssc:100513005%09red/ssc:396943%09red
PPAR signaling pathway	ssc03320	10	75	0.00298679	0.0179207	DBI|FADS2|ACSL3|APOA1|FABP4|ANGPTL4|FABP3|SORBS1|PLIN5|ACADM	http://www.genome.jp/kegg-bin/show_pathway?ssc03320/ssc:397212%09red/ssc:100142670%09red/ssc:397628%09red/ssc:397104%09red/ssc:397691%09red/ssc:444997%09red/ssc:100153151%09red/ssc:399532%09red/ssc:399533%09red/ssc:100233169%09red
Mitophagy - animal	ssc04137	9	64	0.0034575	0.0203301	TAX1BP1|USP8|FUNDC1|JUN|HIF1A|MFN1|RHOT1|USP15|MAPK9	http://www.genome.jp/kegg-bin/show_pathway?ssc04137/ssc:100157546%09red/ssc:396609%09red/ssc:100627612%09red/ssc:396913%09red/ssc:100518350%09red/ssc:396696%09red/ssc:100523466%09red/ssc:100516165%09red/ssc:100524085%09red
Apelin signaling pathway	ssc04371	14	134	0.00394348	0.022733	ADCY4|MYL4|ADCY7|TFAM|RPS6|PLCB2|GNG10|MEF2A|PIK3R6|PIK3R5|NOS3|SPP1|APLN|PLCB4	http://www.genome.jp/kegg-bin/show_pathway?ssc04371/ssc:100516998%09red/ssc:100037273%09red/ssc:100157641%09red/ssc:100038023%09red/ssc:100152067%09red/ssc:100516581%09red/ssc:397087%09red/ssc:100625006%09red/ssc:100515992%09red/ssc:397279%09red/ssc:397557%09red/ssc:100034246%09red/ssc:100620994%09red/ssc:396851%09red
Insulin signaling pathway	ssc04910	14	135	0.00418848	0.023681	IKBKB|SOCS1|SOS1|SOCS3|RPS6|HK3|PHKB|GYS1|PTPRF|FASN|PPP1R3A|PIK3CA|SORBS1|MAPK9	http://www.genome.jp/kegg-bin/show_pathway?ssc04910/ssc:100038023%09red/ssc:574064%09red/ssc:396609%09red/ssc:100625881%09red/ssc:100101471%09red/ssc:100522855%09red/ssc:100520187%09red/ssc:100518588%09red/ssc:100307052%09red/ssc:100153151%09red/ssc:397561%09red/ssc:100621789%09red/ssc:493186%09red/ssc:100521277%09red
Cell cycle	ssc04110	13	121	0.00433052	0.0240222	TGFB1|CDC16|RBL2|ORC6|CDC26|SMC3|ORC3|RB1|STAG2|MCM4|ATR|MYC|CHEK1	http://www.genome.jp/kegg-bin/show_pathway?ssc04110/ssc:448810%09red/ssc:100151864%09red/ssc:100154944%09red/ssc:100621961%09red/ssc:100156398%09red/ssc:100516227%09red/ssc:100621739%09red/ssc:397078%09red/ssc:100151828%09red/ssc:100519878%09red/ssc:100624779%09red/ssc:100511709%09red/ssc:100627715%09red
Ras signaling pathway	ssc04014	20	229	0.00448934	0.0244419	PDGFRB|BRAP|RAC2|PLD1|SOS1|CSF1R|PIK3CA|AFDN|GAB2|CSF1|KIT|SYNGAP1|FGF18|NGFR|IKBKB|RASAL1|FGF6|MAPK9|PAK1|GNG10	http://www.genome.jp/kegg-bin/show_pathway?ssc04014/ssc:102166564%09red/ssc:100525766%09red/ssc:100513084%09red/ssc:396609%09red/ssc:100513609%09red/ssc:100517086%09red/ssc:100514741%09red/ssc:100525607%09red/ssc:396810%09red/ssc:100621675%09red/ssc:100515992%09red/ssc:100152116%09red/ssc:100152514%09red/ssc:100525129%09red/ssc:100101471%09red/ssc:100519446%09red/ssc:100621789%09red/ssc:100520187…
Apoptosis - multiple species	ssc04215	6	32	0.0047593	0.0254406	BIRC6|BIRC3|CYCS|XIAP|NGFR|MAPK9	http://www.genome.jp/kegg-bin/show_pathway?ssc04215/ssc:100049694%09red/ssc:100170131%09red/ssc:396609%09red/ssc:100622590%09red/ssc:100525607%09red/ssc:100037300%09red
Human cytomegalovirus infection	ssc05163	19	215	0.00491945	0.0258271	ADCY4|PLCB2|ADCY7|NFATC4|IL10RA|SOS1|CCL5|PIK3CA|ROCK2|GNG10|RB1|IKBKB|PTK2B|CREB3L1|CCR5|CYCS|RAC2|MYC|PLCB4	http://www.genome.jp/kegg-bin/show_pathway?ssc05163/ssc:448810%09red/ssc:100516663%09red/ssc:100170131%09red/ssc:100157641%09red/ssc:100525654%09red/ssc:100154469%09red/ssc:396613%09red/ssc:414371%09red/ssc:100621675%09red/ssc:100516581%09red/ssc:100151828%09red/ssc:100515992%09red/ssc:100152067%09red/ssc:100157507%09red/ssc:100101471%09red/ssc:100621789%09red/ssc:100520187%09red/ssc:100620994%09…
Insulin resistance	ssc04931	12	109	0.00502972	0.0259428	RPS6KA1|RPS6KA2|NOS3|PPP1R3A|SOCS3|PIK3CA|PRKCD|GYS1|PTPRF|CREB3L1|IKBKB|MAPK9	http://www.genome.jp/kegg-bin/show_pathway?ssc04931/ssc:100515286%09red/ssc:100621789%09red/ssc:100516663%09red/ssc:574064%09red/ssc:396609%09red/ssc:100518588%09red/ssc:100521277%09red/ssc:100101471%09red/ssc:100622955%09red/ssc:397557%09red/ssc:493186%09red/ssc:100523972%09red
Choline metabolism in cancer	ssc05231	11	96	0.00541187	0.0274326	PDGFRB|RAC2|PLD1|SOS1|FOS|PIK3CA|JUN|HIF1A|CHPT1|MAPK9|WAS	http://www.genome.jp/kegg-bin/show_pathway?ssc05231/ssc:102166564%09red/ssc:100519446%09red/ssc:396696%09red/ssc:396609%09red/ssc:100523738%09red/ssc:396913%09red/ssc:445527%09red/ssc:100621675%09red/ssc:100144486%09red/ssc:100621789%09red/ssc:100520187%09red
Protein export	ssc03060	5	23	0.00572151	0.0285106	IMMP1L|SRP19|SRP54|SEC62|SRP9	http://www.genome.jp/kegg-bin/show_pathway?ssc03060/ssc:100154361%09red/ssc:100125961%09red/ssc:100524270%09red/ssc:100514893%09red/ssc:100517270%09red
Parkinson disease	ssc05012	14	142	0.00627014	0.0307237	NDUFA6|NDUFV2|NDUFA4|NDUFA5|NDUFB9|COX2|NDUFB5|NDUFB1|NDUFS4|NDUFS5|CYCS|VDAC3|COX7A2|UCHL1	http://www.genome.jp/kegg-bin/show_pathway?ssc05012/ssc:100038000%09red/ssc:397651%09red/ssc:100170131%09red/ssc:100523751%09red/ssc:100579141%09red/ssc:100739619%09red/ssc:808504%09red/ssc:100154130%09red/ssc:396637%09red/ssc:100037991%09red/ssc:100514655%09red/ssc:100525371%09red/ssc:100157442%09red/ssc:100516161%09red
Cell adhesion molecules (CAMs)	ssc04514	14	143	0.00662538	0.0319321	ITGB2|SDC1|SDC3|CLDN5|CNTN2|PTPRF|CD6|NECTIN1|ITGAL|ITGAM|SPN|L1CAM|SIGLEC1|CLDN6	http://www.genome.jp/kegg-bin/show_pathway?ssc04514/ssc:397623%09red/ssc:100623653%09red/ssc:110255467%09red/ssc:733681%09red/ssc:100519770%09red/ssc:100513519%09red/ssc:397459%09red/ssc:100516859%09red/ssc:397247%09red/ssc:100525324%09red/ssc:396997%09red/ssc:100521277%09red/ssc:100302020%09red/ssc:396943%09red
Natural killer cell mediated cytotoxicity	ssc04650	11	100	0.00710958	0.0336676	FCER1G|ITGB2|RAC2|SOS1|VAV1|PIK3CA|LCK|PTK2B|ITGAL|PTPN6|PAK1	http://www.genome.jp/kegg-bin/show_pathway?ssc04650/ssc:100525766%09red/ssc:100519821%09red/ssc:100233188%09red/ssc:733681%09red/ssc:100621675%09red/ssc:397406%09red/ssc:100157507%09red/ssc:100621789%09red/ssc:100520187%09red/ssc:100171389%09red/ssc:396943%09red
Type II diabetes mellitus	ssc04930	7	47	0.00721448	0.0336676	SOCS1|SOCS3|PIK3CA|PRKCD|IKBKB|HK3|MAPK9	http://www.genome.jp/kegg-bin/show_pathway?ssc04930/ssc:396609%09red/ssc:100307052%09red/ssc:100522855%09red/ssc:100101471%09red/ssc:100622955%09red/ssc:493186%09red/ssc:100621789%09red
Kaposi sarcoma-associated herpesvirus infection	ssc05167	16	177	0.00772928	0.0355064	NFATC4|FOS|PIK3CA|PREX1|JUN|RB1|IKBKB|PIK3R6|PIK3R5|CCR5|CYCS|HIF1A|HCK|MYC|MAPK9|GNG10	http://www.genome.jp/kegg-bin/show_pathway?ssc05167/ssc:448810%09red/ssc:100526085%09red/ssc:100170131%09red/ssc:396609%09red/ssc:396696%09red/ssc:100621481%09red/ssc:100154469%09red/ssc:396913%09red/ssc:414371%09red/ssc:100151828%09red/ssc:100515992%09red/ssc:100144486%09red/ssc:100101471%09red/ssc:100621789%09red/ssc:100034246%09red/ssc:396851%09red
Sphingolipid signaling pathway	ssc04071	12	117	0.00830204	0.037463	FCER1G|NOS3|RAC2|PLD1|PIK3CA|PPP2R3A|GAB2|PLCB2|ROCK2|PPP2R5E|MAPK9|PLCB4	http://www.genome.jp/kegg-bin/show_pathway?ssc04071/ssc:100516581%09red/ssc:100525377%09red/ssc:100519446%09red/ssc:396609%09red/ssc:100513609%09red/ssc:100157641%09red/ssc:100621675%09red/ssc:397406%09red/ssc:102160080%09red/ssc:100621789%09red/ssc:397557%09red/ssc:397445%09red
Tuberculosis	ssc05152	15	163	0.00841007	0.037463	TGFB1|FCER1G|ITGB2|IL10RA|EEA1|LSP1|MRC2|CYCS|CASP10|HSPD1|CD14|CORO1A|ITGAM|IRAK2|MAPK9	http://www.genome.jp/kegg-bin/show_pathway?ssc05152/ssc:397406%09red/ssc:492279%09red/ssc:100170131%09red/ssc:396609%09red/ssc:100153403%09red/ssc:100154896%09red/ssc:100525654%09red/ssc:100621483%09red/ssc:397078%09red/ssc:397459%09red/ssc:110259215%09red/ssc:106505672%09red/ssc:100037938%09red/ssc:100516106%09red/ssc:396943%09red
C-type lectin receptor signaling pathway	ssc04625	11	103	0.00863556	0.0378933	FCER1G|NFATC4|EGR2|EGR3|LSP1|JUN|PRKCD|IKBKB|PIK3CA|MAPK9|PAK1	http://www.genome.jp/kegg-bin/show_pathway?ssc04625/ssc:100525766%09red/ssc:100038004%09red/ssc:396609%09red/ssc:110259215%09red/ssc:100154469%09red/ssc:396913%09red/ssc:397406%09red/ssc:100101471%09red/ssc:100622955%09red/ssc:100516296%09red/ssc:100621789%09red
cAMP signaling pathway	ssc04024	18	212	0.00877997	0.0379604	ADCY4|ADCY7|ARAP3|PLD1|FOS|VAV1|PIK3CA|AFDN|JUN|ROCK2|GLI3|CREB3L1|CNGA4|OXTR|RAC2|MAPK9|ATP2A3|PAK1	http://www.genome.jp/kegg-bin/show_pathway?ssc04024/ssc:100525766%09red/ssc:396820%09red/ssc:100516663%09red/ssc:100511744%09red/ssc:396609%09red/ssc:100514741%09red/ssc:100519821%09red/ssc:100152067%09red/ssc:397092%09red/ssc:396913%09red/ssc:100621675%09red/ssc:100144486%09red/ssc:100519325%09red/ssc:100519446%09red/ssc:100621789%09red/ssc:100516888%09red/ssc:100620994%09red/ssc:397445%09red
Thermogenesis	ssc04714	19	229	0.00898514	0.0382845	ADCY4|RPS6KA1|NDUFA4|ADCY7|SOS1|NDUFB9|NDUFV2|COX2|ACSL3|NDUFA5|RPS6KA2|NDUFB1|NDUFA6|RPS6|CREB3L1|NDUFS4|NDUFS5|COX7A2|NDUFB5	http://www.genome.jp/kegg-bin/show_pathway?ssc04714/ssc:100038000%09red/ssc:100515286%09red/ssc:100516663%09red/ssc:100233169%09red/ssc:808504%09red/ssc:100038023%09red/ssc:100152067%09red/ssc:100579141%09red/ssc:100739619%09red/ssc:100620994%09red/ssc:100523972%09red/ssc:100037991%09red/ssc:100516161%09red/ssc:100514655%09red/ssc:100525371%09red/ssc:100523751%09red/ssc:100157442%09red/ssc:100520…
Fluid shear stress and atherosclerosis	ssc05418	13	134	0.00928805	0.0390098	NCF2|NOS3|RAC2|NFE2L2|FOS|SDC1|JUN|IKBKB|MEF2A|CYBA|PIK3CA|MAPK9|MMP2	http://www.genome.jp/kegg-bin/show_pathway?ssc05418/ssc:397391%09red/ssc:100037273%09red/ssc:396609%09red/ssc:397507%09red/ssc:100101471%09red/ssc:396913%09red/ssc:100621675%09red/ssc:100142665%09red/ssc:100519770%09red/ssc:100144486%09red/ssc:100516343%09red/ssc:100621789%09red/ssc:397557%09red
Central carbon metabolism in cancer	ssc05230	8	63	0.00975473	0.0398494	PDGFRB|PIK3CA|TIGAR|HIF1A|KIT|HK3|MYC|LDHB	http://www.genome.jp/kegg-bin/show_pathway?ssc05230/ssc:448810%09red/ssc:102166564%09red/ssc:396810%09red/ssc:100621540%09red/ssc:100522855%09red/ssc:396696%09red/ssc:100154112%09red/ssc:100621789%09red
Axon guidance	ssc04360	16	182	0.00975904	0.0398494	EPHB2|EPHB3|NFATC4|EPHB4|UNC5B|PIK3CA|ROCK2|SEMA6C|SLIT3|CFL2|FES|L1CAM|RAC2|SEMA6D|PAK1|SLIT2	http://www.genome.jp/kegg-bin/show_pathway?ssc04360/ssc:100337659%09red/ssc:100155631%09red/ssc:100153477%09red/ssc:100517028%09red/ssc:100154469%09red/ssc:100525766%09red/ssc:100621675%09red/ssc:100525324%09red/ssc:733600%09red/ssc:100513444%09red/ssc:100511850%09red/ssc:100620577%09red/ssc:100621789%09red/ssc:497233%09red/ssc:100519549%09red/ssc:397445%09red
Endocrine resistance	ssc01522	10	91	0.0100795	0.0405501	ADCY4|ADCY7|SOS1|FOS|PIK3CA|JUN|RB1|DLL4|MAPK9|MMP2	http://www.genome.jp/kegg-bin/show_pathway?ssc01522/ssc:397391%09red/ssc:396609%09red/ssc:100152067%09red/ssc:396913%09red/ssc:100151828%09red/ssc:100152163%09red/ssc:100144486%09red/ssc:100621789%09red/ssc:100520187%09red/ssc:100620994%09red
cGMP-PKG signaling pathway	ssc04022	15	167	0.0102065	0.0405501	ADCY4|PLCB2|ADCY7|NFATC4|ATP2A3|MEF2A|ADRA2B|PIK3R6|PIK3R5|NOS3|ROCK2|VDAC3|PLCB4|VASP|CREB3L1	http://www.genome.jp/kegg-bin/show_pathway?ssc04022/ssc:100516581%09red/ssc:641353%09red/ssc:396820%09red/ssc:100516663%09red/ssc:100037273%09red/ssc:100157641%09red/ssc:110261011%09red/ssc:100154469%09red/ssc:397445%09red/ssc:100152067%09red/ssc:397651%09red/ssc:397557%09red/ssc:100034246%09red/ssc:100620994%09red/ssc:396851%09red
Fc epsilon RI signaling pathway	ssc04664	8	64	0.0105808	0.0414768	FCER1G|RAC2|SOS1|VAV1|PIK3CA|GAB2|INPP5D|MAPK9	http://www.genome.jp/kegg-bin/show_pathway?ssc04664/ssc:396609%09red/ssc:100513609%09red/ssc:100519821%09red/ssc:100621675%09red/ssc:397406%09red/ssc:100621789%09red/ssc:100520187%09red/ssc:100526019%09red
Metabolic pathways	ssc01100	80	1388	0.0107892	0.0417373	ALDOC|NDUFA6|ATP6V1A|MDH1|NDUFB9|GNPDA2|NDUFB5|TIGAR|NAMPT|NDUFB1|ALG5|GADL1|NDUFA5|LDHB|GAL3ST1|GPX2|ACADM|CARNS1|QRSL1|NDUFV2|A4GALT|GALNT16|AMDHD1|DUT|PIK3CA|ACADSB|NT5C3A|IMPDH1|ACAT1|AGPAT4|FASN|ALDH1A2|COQ3|PDHX|PTS|DPM2|DPM1|UROC1|RENBP|PIGA|NDUFA4|NOS3|PLCB4|ST3GAL6|DLD|HK3|CHPT1|PIGP|SUCLG1|GLO1|PHGDH|TK1|STT3B|COX7A2|FADS2|GYS1|MCCC1|DHCR24|ADCY4|SUCLG2|CMBL|ADCY7|INPP5D|PLD1|MTHFD1|PLC…	http://www.genome.jp/kegg-bin/show_pathway?ssc01100/ssc:100524987%09red/ssc:100623700%09red/ssc:100512885%09red/ssc:100526009%09red/ssc:100312959%09red/ssc:100523738%09red/ssc:100625969%09red/ssc:100522855%09red/ssc:396934%09red/ssc:595123%09red/ssc:100522057%09red/ssc:397040%09red/ssc:100154810%09red/ssc:100623678%09red/ssc:100621123%09red/ssc:100157217%09red/ssc:100156880%09red/ssc:100516581%09…
Dilated cardiomyopathy (DCM)	ssc05414	10	93	0.0114887	0.043866	ADCY4|TGFB1|ADCY7|TNNT2|ATP2A3|ACTC1|ITGA5|ITGA7|ITGA11|ITGA1	http://www.genome.jp/kegg-bin/show_pathway?ssc05414/ssc:110260578%09red/ssc:100512142%09red/ssc:100152067%09red/ssc:100622450%09red/ssc:397078%09red/ssc:100152267%09red/ssc:396820%09red/ssc:100155091%09red/ssc:100620994%09red/ssc:100520350%09red
Spliceosome	ssc03040	12	123	0.0116989	0.0440959	CDC5L|HSPA6|LSM3|SMNDC1|SF3B6|SLU7|U2SURP|BUD31|THOC2|THOC1|SNRNP70|SNRPG	http://www.genome.jp/kegg-bin/show_pathway?ssc03040/ssc:100525867%09red/ssc:100153900%09red/ssc:100628160%09red/ssc:100521960%09red/ssc:100514071%09red/ssc:100154832%09red/ssc:100520297%09red/ssc:396906%09red/ssc:100517309%09red/ssc:100127466%09red/ssc:100517791%09red/ssc:100625217%09red
Wnt signaling pathway	ssc04310	14	155	0.0122702	0.0454422	SFRP2|PLCB2|NFATC4|TBL1XR1|SFRP4|JUN|ROCK2|FOSL1|CACYBP|APC|MYC|MAPK9|RAC2|PLCB4	http://www.genome.jp/kegg-bin/show_pathway?ssc04310/ssc:448810%09red/ssc:100522831%09red/ssc:100516027%09red/ssc:396609%09red/ssc:100157641%09red/ssc:100519266%09red/ssc:100154469%09red/ssc:100516581%09red/ssc:396913%09red/ssc:100621675%09red/ssc:100145890%09red/ssc:100525205%09red/ssc:100517932%09red/ssc:397445%09red
Human immunodeficiency virus 1 infection	ssc05170	17	204	0.0125007	0.0454422	GNG10|NFATC4|FOS|TAB2|JUN|CHEK1|CYCS|IKBKB|PTK2B|ATR|CFL2|PIK3CA|CUL5|MAPK9|RAC2|PAK1|CCR5	http://www.genome.jp/kegg-bin/show_pathway?ssc05170/ssc:100525766%09red/ssc:100511709%09red/ssc:100157507%09red/ssc:396609%09red/ssc:100170131%09red/ssc:100156182%09red/ssc:100525708%09red/ssc:396913%09red/ssc:414371%09red/ssc:100621675%09red/ssc:100516227%09red/ssc:100515992%09red/ssc:100144486%09red/ssc:100101471%09red/ssc:100621789%09red/ssc:497233%09red/ssc:100154469%09red
Complement and coagulation cascades	ssc04610	9	80	0.0125198	0.0454422	ITGB2|C1QC|MASP1|PLAU|C1QB|ITGAM|F13A1|C2|C1QA	http://www.genome.jp/kegg-bin/show_pathway?ssc04610/ssc:448981%09red/ssc:100152125%09red/ssc:445460%09red/ssc:445461%09red/ssc:397459%09red/ssc:100518846%09red/ssc:396985%09red/ssc:100153504%09red/ssc:396943%09red
Toll-like receptor signaling pathway	ssc04620	10	95	0.013042	0.0466466	IRF5|CCL5|TAB2|FOS|JUN|IKBKB|CD14|SPP1|PIK3CA|MAPK9	http://www.genome.jp/kegg-bin/show_pathway?ssc04620/ssc:100037938%09red/ssc:396609%09red/ssc:100156182%09red/ssc:396613%09red/ssc:396913%09red/ssc:397087%09red/ssc:100515633%09red/ssc:100144486%09red/ssc:100101471%09red/ssc:100621789%09red
Citrate cycle (TCA cycle)	ssc00020	5	29	0.0131689	0.0466466	SUCLG2|SUCLA2|SUCLG1|MDH1|DLD	http://www.genome.jp/kegg-bin/show_pathway?ssc00020/ssc:397129%09red/ssc:399539%09red/ssc:397026%09red/ssc:396894%09red/ssc:399540%09red
Legionellosis	ssc05134	7	54	0.0138147	0.0483516	ITGB2|HSPA6|CYCS|HSPD1|CD14|ITGAM|HBS1L	http://www.genome.jp/kegg-bin/show_pathway?ssc05134/ssc:492279%09red/ssc:100158211%09red/ssc:100170131%09red/ssc:100037938%09red/ssc:396906%09red/ssc:397459%09red/ssc:396943%09red
Cholinergic synapse	ssc04725	11	112	0.0147583	0.0504691	ADCY4|PLCB2|ADCY7|PLCB4|FOS|PIK3CA|GNG10|PIK3R6|PIK3R5|CREB3L1|ACHE	http://www.genome.jp/kegg-bin/show_pathway?ssc04725/ssc:100516663%09red/ssc:100157641%09red/ssc:100152067%09red/ssc:100516581%09red/ssc:100515992%09red/ssc:100621099%09red/ssc:100144486%09red/ssc:100621789%09red/ssc:100034246%09red/ssc:100620994%09red/ssc:396851%09red
Adrenergic signaling in cardiomyocytes	ssc04261	13	143	0.0147631	0.0504691	ADCY4|PLCB2|ADCY7|PLCB4|TNNT2|ATP2A3|ACTC1|PPP2R3A|MYL4|PIK3R6|PIK3R5|CREB3L1|PPP2R5E	http://www.genome.jp/kegg-bin/show_pathway?ssc04261/ssc:100516998%09red/ssc:100516663%09red/ssc:100157641%09red/ssc:100152067%09red/ssc:100516581%09red/ssc:100622450%09red/ssc:100525377%09red/ssc:102160080%09red/ssc:100152267%09red/ssc:396820%09red/ssc:100034246%09red/ssc:100620994%09red/ssc:396851%09red
Adherens junction	ssc04520	8	69	0.0155052	0.0523968	ACTN1|RAC2|AFDN|PTPRF|NECTIN1|SORBS1|WAS|PTPN6	http://www.genome.jp/kegg-bin/show_pathway?ssc04520/ssc:100513412%09red/ssc:100514741%09red/ssc:445527%09red/ssc:100621675%09red/ssc:397247%09red/ssc:100153151%09red/ssc:100521277%09red/ssc:100171389%09red
Protein processing in endoplasmic reticulum	ssc04141	14	161	0.0162259	0.0540186	HSPA6|NFE2L2|UBQLN1|SEC62|PPP1R15A|DNAJC10|SEC24B|STT3B|PLAA|MAPK9|TXNDC5|RRBP1|CKAP4|UGGT1	http://www.genome.jp/kegg-bin/show_pathway?ssc04141/ssc:100516343%09red/ssc:100622653%09red/ssc:100622592%09red/ssc:396609%09red/ssc:100125961%09red/ssc:100511733%09red/ssc:100522679%09red/ssc:100155117%09red/ssc:396906%09red/ssc:100156354%09red/ssc:100523493%09red/ssc:100523288%09red/ssc:100154945%09red/ssc:100526009%09red
Peroxisome	ssc04146	9	84	0.0163526	0.0540186	PEX1|MLYCD|PEX3|PEX2|ACSL3|CROT|PEX11A|GNPAT|PHYH	http://www.genome.jp/kegg-bin/show_pathway?ssc04146/ssc:497060%09red/ssc:100233169%09red/ssc:100134962%09red/ssc:100153726%09red/ssc:100157485%09red/ssc:100521142%09red/ssc:100152963%09red/ssc:100626142%09red/ssc:100156253%09red
Epstein-Barr virus infection	ssc05169	16	195	0.0170396	0.0556629	IKBKB|CD44|NEDD4|TAB2|PSMD6|JUN|RB1|PSMD12|PSMD14|ITGAL|JAK3|CYCS|PIK3CA|MYC|MAPK9|PSMC6	http://www.genome.jp/kegg-bin/show_pathway?ssc05169/ssc:448810%09red/ssc:100154148%09red/ssc:100524394%09red/ssc:100170131%09red/ssc:396609%09red/ssc:100156182%09red/ssc:100514504%09red/ssc:100518649%09red/ssc:733681%09red/ssc:396913%09red/ssc:100525150%09red/ssc:100151828%09red/ssc:100101471%09red/ssc:100621789%09red/ssc:100519870%09red/ssc:100156327%09red
Fatty acid metabolism	ssc01212	7	57	0.0176663	0.0570757	ACAA2|ACSL3|ACAT1|FASN|ACADSB|FADS2|ACADM	http://www.genome.jp/kegg-bin/show_pathway?ssc01212/ssc:100233169%09red/ssc:100312959%09red/ssc:397104%09red/ssc:444997%09red/ssc:397561%09red/ssc:100154810%09red/ssc:100626793%09red
Oxidative phosphorylation	ssc00190	12	132	0.0186788	0.0591723	NDUFA6|NDUFV2|NDUFA4|NDUFA5|ATP6V1A|NDUFB9|COX2|NDUFB5|NDUFB1|NDUFS4|NDUFS5|COX7A2	http://www.genome.jp/kegg-bin/show_pathway?ssc00190/ssc:100038000%09red/ssc:100157442%09red/ssc:808504%09red/ssc:100523751%09red/ssc:100579141%09red/ssc:100739619%09red/ssc:100154130%09red/ssc:100037991%09red/ssc:100514655%09red/ssc:100525371%09red/ssc:100516161%09red/ssc:445531%09red
Oxytocin signaling pathway	ssc04921	13	148	0.0187178	0.0591723	ADCY4|PLCB2|ADCY7|NFATC4|FOS|JUN|ROCK2|MYL6|PIK3R6|PIK3R5|NOS3|OXTR|PLCB4	http://www.genome.jp/kegg-bin/show_pathway?ssc04921/ssc:100516581%09red/ssc:396807%09red/ssc:100157641%09red/ssc:100154469%09red/ssc:397092%09red/ssc:396913%09red/ssc:397445%09red/ssc:100152067%09red/ssc:100144486%09red/ssc:397557%09red/ssc:100034246%09red/ssc:100620994%09red/ssc:396851%09red
Tight junction	ssc04530	14	166	0.0202111	0.0623063	MYH11|ACTN1|NEDD4|AFDN|JUN|ROCK2|MYL6|RUNX1|EZR|VASP|MAPK9|WAS|CLDN5|CLDN6	http://www.genome.jp/kegg-bin/show_pathway?ssc04530/ssc:100513412%09red/ssc:100627924%09red/ssc:396609%09red/ssc:396807%09red/ssc:100514741%09red/ssc:396913%09red/ssc:445527%09red/ssc:396997%09red/ssc:100152815%09red/ssc:110261011%09red/ssc:100514504%09red/ssc:100512633%09red/ssc:100302020%09red/ssc:397445%09red
Viral carcinogenesis	ssc05203	15	183	0.0205802	0.0623063	ACTN1|RBL2|HDAC7|EGR2|EGR3|GTF2H1|JUN|CHEK1|RB1|CREB3L1|JAK3|PIK3CA|VDAC3|HDAC8|CCR5	http://www.genome.jp/kegg-bin/show_pathway?ssc05203/ssc:100513412%09red/ssc:100516663%09red/ssc:100518649%09red/ssc:396913%09red/ssc:414371%09red/ssc:100627559%09red/ssc:100151828%09red/ssc:100525504%09red/ssc:100511709%09red/ssc:397651%09red/ssc:100038004%09red/ssc:100621789%09red/ssc:100627715%09red/ssc:100516296%09red/ssc:100625846%09red
Apoptosis	ssc04210	12	134	0.020582	0.0623063	CSF2RB|IKBKB|FOS|DAB2IP|SPTAN1|JUN|CYCS|CASP10|XIAP|PIK3CA|BIRC3|MAPK9	http://www.genome.jp/kegg-bin/show_pathway?ssc04210/ssc:100628179%09red/ssc:396609%09red/ssc:100049693%09red/ssc:100170131%09red/ssc:100154896%09red/ssc:100622590%09red/ssc:396913%09red/ssc:100037300%09red/ssc:100144486%09red/ssc:100101471%09red/ssc:100153254%09red/ssc:100621789%09red
Progesterone-mediated oocyte maturation	ssc04914	9	88	0.0209807	0.0623063	ADCY4|RPS6KA1|RPS6KA2|ADCY7|CDC16|CDC26|STK10|PIK3CA|MAPK9	http://www.genome.jp/kegg-bin/show_pathway?ssc04914/ssc:100524465%09red/ssc:100515286%09red/ssc:100621961%09red/ssc:396609%09red/ssc:100621739%09red/ssc:100152067%09red/ssc:100523972%09red/ssc:100621789%09red/ssc:100620994%09red
IL-17 signaling pathway	ssc04657	9	88	0.0209807	0.0623063	FOS|TAB2|FOSB|JUN|IKBKB|MAPK6|FOSL1|USP25|MAPK9	http://www.genome.jp/kegg-bin/show_pathway?ssc04657/ssc:396609%09red/ssc:110261009%09red/ssc:100628105%09red/ssc:100156182%09red/ssc:100525205%09red/ssc:396833%09red/ssc:396913%09red/ssc:100144486%09red/ssc:100101471%09red
Hematopoietic cell lineage	ssc04640	9	88	0.0209807	0.0623063	ITGA1|CSF1R|CSF1|ITGA5|CD14|ITGAM|CD44|MME|KIT	http://www.genome.jp/kegg-bin/show_pathway?ssc04640/ssc:100512142%09red/ssc:396810%09red/ssc:100511536%09red/ssc:100037938%09red/ssc:100517086%09red/ssc:100525150%09red/ssc:397459%09red/ssc:100513084%09red/ssc:100155091%09red
Chronic myeloid leukemia	ssc05220	8	74	0.0219063	0.0644044	TGFB1|SOS1|PIK3CA|GAB2|RB1|IKBKB|RUNX1|MYC	http://www.genome.jp/kegg-bin/show_pathway?ssc05220/ssc:448810%09red/ssc:100513609%09red/ssc:397078%09red/ssc:100151828%09red/ssc:100101471%09red/ssc:100621789%09red/ssc:100512633%09red/ssc:100520187%09red
T cell receptor signaling pathway	ssc04660	10	106	0.0245349	0.0714184	SOS1|FOS|VAV1|PIK3CA|JUN|PTPN6|IKBKB|MAPK9|LCK|PAK1	http://www.genome.jp/kegg-bin/show_pathway?ssc04660/ssc:100525766%09red/ssc:396609%09red/ssc:100519821%09red/ssc:100233188%09red/ssc:396913%09red/ssc:100144486%09red/ssc:100101471%09red/ssc:100621789%09red/ssc:100520187%09red/ssc:100171389%09red
Valine, leucine and isoleucine degradation	ssc00280	6	50	0.0296861	0.0855657	ACAA2|DLD|ACAT1|ACADSB|ACADM|MCCC1	http://www.genome.jp/kegg-bin/show_pathway?ssc00280/ssc:100312959%09red/ssc:397104%09red/ssc:100154810%09red/ssc:397129%09red/ssc:100624482%09red/ssc:100626793%09red
Pyruvate metabolism	ssc00620	5	37	0.030622	0.0874064	ACAT1|GLO1|MDH1|LDHB|DLD	http://www.genome.jp/kegg-bin/show_pathway?ssc00620/ssc:397129%09red/ssc:396894%09red/ssc:100156085%09red/ssc:100621540%09red/ssc:100626793%09red
Salmonella infection	ssc05132	8	80	0.0318084	0.0899198	MAPK9|FOS|JUN|ROCK2|CD14|FLNA|FLNC|WAS	http://www.genome.jp/kegg-bin/show_pathway?ssc05132/ssc:733585%09red/ssc:100037938%09red/ssc:396609%09red/ssc:396913%09red/ssc:445527%09red/ssc:100144486%09red/ssc:100518997%09red/ssc:397445%09red
Carbon metabolism	ssc01200	10	112	0.0332288	0.0930407	PHGDH|DLD|HK3|SUCLA2|SUCLG2|ACAT1|SUCLG1|MDH1|ALDOC|ESD	http://www.genome.jp/kegg-bin/show_pathway?ssc01200/ssc:100144529%09red/ssc:399540%09red/ssc:100522855%09red/ssc:399539%09red/ssc:397026%09red/ssc:100512013%09red/ssc:396894%09red/ssc:397127%09red/ssc:397129%09red/ssc:100626793%09red
Breast cancer	ssc05224	12	145	0.0337035	0.0934796	HEYL|SOS1|FOS|PIK3CA|JUN|RB1|KIT|FGF18|DLL4|APC|FGF6|MYC	http://www.genome.jp/kegg-bin/show_pathway?ssc05224/ssc:448810%09red/ssc:396810%09red/ssc:100152163%09red/ssc:100518256%09red/ssc:396913%09red/ssc:100151828%09red/ssc:100152116%09red/ssc:100144486%09red/ssc:100621789%09red/ssc:100520187%09red/ssc:100525013%09red/ssc:100517932%09red
Renal cell carcinoma	ssc05211	7	68	0.0381537	0.104834	TGFB1|SOS1|PIK3CA|JUN|HIF1A|PAK1|CUL2	http://www.genome.jp/kegg-bin/show_pathway?ssc05211/ssc:100525766%09red/ssc:396913%09red/ssc:397078%09red/ssc:100512186%09red/ssc:396696%09red/ssc:100621789%09red/ssc:100520187%09red
mTOR signaling pathway	ssc04150	12	150	0.0413053	0.112442	RPS6KA1|RPS6KA2|ATP6V1A|SOS1|RRAGC|GRB10|CAB39|IKBKB|RPS6|PIK3CA|STRADB|LAMTOR3	http://www.genome.jp/kegg-bin/show_pathway?ssc04150/ssc:100620726%09red/ssc:100513798%09red/ssc:100515286%09red/ssc:100511661%09red/ssc:100188977%09red/ssc:100038023%09red/ssc:100526122%09red/ssc:445531%09red/ssc:100101471%09red/ssc:100621789%09red/ssc:100520187%09red/ssc:100523972%09red
Neurotrophin signaling pathway	ssc04722	10	117	0.0419607	0.113178	RPS6KA1|RPS6KA2|SOS1|PIK3CA|JUN|PRKCD|IKBKB|NGFR|IRAK2|MAPK9	http://www.genome.jp/kegg-bin/show_pathway?ssc04722/ssc:100515286%09red/ssc:396609%09red/ssc:396913%09red/ssc:100525607%09red/ssc:100523972%09red/ssc:100101471%09red/ssc:106505672%09red/ssc:100622955%09red/ssc:100520187%09red/ssc:100621789%09red
Jak-STAT signaling pathway	ssc04630	12	151	0.0429583	0.114111	CSF2RB|PDGFRB|SOCS1|GHR|SOCS3|IL2RG|PIK3CA|SOS1|JAK3|MYC|PTPN6|IL10RA	http://www.genome.jp/kegg-bin/show_pathway?ssc04630/ssc:448810%09red/ssc:102166564%09red/ssc:397156%09red/ssc:100520187%09red/ssc:100518649%09red/ssc:100307052%09red/ssc:100525654%09red/ssc:397488%09red/ssc:100153254%09red/ssc:100621789%09red/ssc:493186%09red/ssc:100171389%09red
Fatty acid degradation	ssc00071	5	41	0.0430826	0.114111	ACAT1|ACAA2|ACADM|ACADSB|ACSL3	http://www.genome.jp/kegg-bin/show_pathway?ssc00071/ssc:100312959%09red/ssc:100154810%09red/ssc:100233169%09red/ssc:100626793%09red/ssc:397104%09red
Transcriptional misregulation in cancer	ssc05202	13	170	0.0459874	0.120717	SPI1|SUPT3H|DUSP6|CSF1R|PLAU|MLLT3|HOXA10|CD14|RUNX1|NGFR|MYC|NSD2|ITGAM	http://www.genome.jp/kegg-bin/show_pathway?ssc05202/ssc:448810%09red/ssc:100154712%09red/ssc:100037938%09red/ssc:414912%09red/ssc:100525607%09red/ssc:397459%09red/ssc:100517086%09red/ssc:100515039%09red/ssc:100524063%09red/ssc:396985%09red/ssc:100622968%09red/ssc:100512633%09red/ssc:100620451%09red
Measles	ssc05162	11	136	0.0464083	0.120744	EIF3H|HSPA6|IL2RG|TAB2|FOS|JUN|CYCS|IKBKB|JAK3|PIK3CA|MAPK9	http://www.genome.jp/kegg-bin/show_pathway?ssc05162/ssc:396609%09red/ssc:397156%09red/ssc:100170131%09red/ssc:100156182%09red/ssc:100518649%09red/ssc:396913%09red/ssc:396906%09red/ssc:100144486%09red/ssc:100101471%09red/ssc:100522801%09red/ssc:100621789%09red
Cellular senescence	ssc04218	12	154	0.0481916	0.124284	TGFB1|NFATC4|RBL2|PIK3CA|RB1|HIPK3|ATR|RAD50|VDAC3|MYC|LIN54|CHEK1	http://www.genome.jp/kegg-bin/show_pathway?ssc04218/ssc:448810%09red/ssc:100627715%09red/ssc:100511709%09red/ssc:100522666%09red/ssc:100516227%09red/ssc:100154469%09red/ssc:397078%09red/ssc:100151828%09red/ssc:100515770%09red/ssc:397651%09red/ssc:100621789%09red/ssc:100511027%09red
Parathyroid hormone synthesis, secretion and action	ssc04928	9	104	0.0489234	0.125074	MMP14|ADCY4|PLCB2|ADCY7|PLCB4|PLD1|FOS|MEF2A|CREB3L1	http://www.genome.jp/kegg-bin/show_pathway?ssc04928/ssc:100519446%09red/ssc:100037273%09red/ssc:100157641%09red/ssc:100152067%09red/ssc:100516581%09red/ssc:397471%09red/ssc:100144486%09red/ssc:100516663%09red/ssc:100620994%09red
AMPK signaling pathway	ssc04152	10	121	0.0499852	0.126687	MLYCD|PFKFB2|PIK3CA|CAB39|PPP2R3A|GYS1|CREB3L1|FASN|PPP2R5E|STRADB	http://www.genome.jp/kegg-bin/show_pathway?ssc04152/ssc:100620726%09red/ssc:497060%09red/ssc:100511661%09red/ssc:100516663%09red/ssc:574064%09red/ssc:100525377%09red/ssc:100523270%09red/ssc:102160080%09red/ssc:397561%09red/ssc:100621789%09red

## Sheet: Table S7
Table S7. Common genes annotated by FST, XP-EHH and RNA-Seq
Gene ID	Gene name	log2FoldChange	pvalue	padj	Significant
ENSSSCG00000009216	SPP1	-3.99413	1.33542e-10	1.20103e-07	down
ENSSSCG00000015085	IL10RA	-1.97808	1.06223e-05	0.00118075	down
ENSSSCG00000007754	ITGAM	-1.8466	3.99008e-06	0.000580497	down
ENSSSCG00000016997	FGF18	-1.83085	0.00376222	0.0600318	down
ENSSSCG00000036956	SOCS3	-1.63136	0.000913735	0.0278141	down
ENSSSCG00000013263	CREB3L1	-1.50266	5.20518e-05	0.00409733	down
ENSSSCG00000007797	ITGAL	-1.39592	0.00275891	0.0510913	down
ENSSSCG00000027331	COL6A3	-1.33446	7.3037e-06	0.000926353	down
ENSSSCG00000000136	CSF2RB	-1.28358	0.0145975	0.131404	down
ENSSSCG00000029944	FASN	-1.15091	0.00159979	0.0377008	down
ENSSSCG00000017991	PIK3R5	-1.13563	0.0382503	0.213625	down
ENSSSCG00000023503	PRKCD	-1.12205	0.0337855	0.199666	down
ENSSSCG00000004961	ITGA11	-1.0778	0.0181365	0.148653	down
ENSSSCG00000004022	RPS6KA2	-1.05167	0.00520049	0.0728732	down
ENSSSCG00000004018	AFDN	-1.01722	0.00324439	0.0560668	down
ENSSSCG00000016763	GLI3	-1.00431	0.0221522	0.16379	down
ENSSSCG00000011750	PLD1	3.20922	0.00521176	NA	up
ENSSSCG00000011760	TBL1XR1	2.12438	0.000848072	0.026891	up
ENSSSCG00000030413	PIK3CA	1.79649	0.0171634	0.144705	up
ENSSSCG00000017735	RHOT1	1.75275	0.00228209	0.0467427	up
ENSSSCG00000039285	MFN1	1.72248	0.00353397	0.0586603	up
ENSSSCG00000007058	PLCB4	1.53779	0.0102808	0.109598	up
ENSSSCG00000008478	SOS1	1.37409	0.00336378	0.0567882	up
ENSSSCG00000009401	RB1	1.35924	0.0228304	0.165649	up
ENSSSCG00000016866	GHR	1.25379	0.00361679	0.0588198	up
ENSSSCG00000016885	ITGA1	1.16765	0.0486701	0.238968	up
ENSSSCG00000010494	SORBS1	1.12477	0.013642	0.126014	up
ENSSSCG00000014878	PAK1	1.10988	0.00665276	0.0849235	up
ENSSSCG00000008629	ROCK2	1.00523	0.0210392	0.160415	up

## Sheet: Table S8
Table S8. Pigs genotyped in this study
Breeds	Samples
Jinhua	175
Duroc	79
Landrace	130
Large White	76
Pietrain	58
Berkshire	40

## Sheet: Table S9
Table S9. The primers used in qPCR experiments
Gene	Forward	Reverse
Actb	GTGCTATGTTGCTCTAGACTTCG	ATGCCACAGGATTCCATACC
Socs3	GACCAAGAACCTACGCATCCAGTG	GCACCAGCTTGAGTACACAGTCG
Pcna	GAAGTTTTCTGCAAGTGGAGAG	CAGGCTCATTCATCTCTATGGT
Ccnb1	CAGGCTTTCTCCGATGTGAT	TGCTCTTCCTCCAGTTGTCTG
Ccnd1	CGTATCTTACTTCAAGTGCGTG	ATGGTCTCCTTCATCTTAGAGG
Irs1	GAGTTGAGTTGGGCAGAATAGG	CCTATCTGCATGGTCATGTAGT
Pcg-1α	GGATATACTTTACGCAGGTCGA	CGTCTGAGTTGGTATCTAGGTC

## Sheet: Table S10
Table S10. The antibodies used in WB experiments
Antibody	Campany	Code	Dilution
ACTB	HUABIO	ET1601-4	1:5000-1:640000
PI3K	SANTA CRUZ	sc-1637	1:100-1:1000
AKT	HUABIO	ET1609-51	1:500-1:5000
p-AKT	PROTEINTECH	66444-1-lg	1:2000-1:10000
GLUT4	SANTA CRUZ	sc-53566	1:100-1:1000
Goat Anti-Rabbit	ZEN-BIOSCIENCE	511203	1:5000-1:10000
Goat Anti-Mouse	HUABIO	HA1006	1:20000-1:80000
